# Supplementary material for: One-year all-cause mortality and comorbidity predictors in 14,975 adults with PCR-confirmed COVID-19: a retrospective Turkish cohort study
Source: PeerJ. 2026 Apr 20;14:e21206. doi: 10.7717/peerj.21206 (PMC13105189; doi:10.7717/peerj.21206)
Supplement: Supplemental Information 1 [file peerj-14-21206-s001.csv]

index	smoking	hospitalized	obesity	ckd	chronic_lung_disease	liver	ihd	ht	hf	dm	cancer	survival	deceased	age	icu	ent	hospital_stay	icustay	mvduration	gender
1	0	1	0	0	1	0	0	1	0	0	0	644	0	45.82777778	0	0	10	NA	NA	1
2	0	1	0	0	0	0	0	0	0	0	0	410	0	53.46944444	1	1	27	18	1	1
3	0	1	0	0	1	0	0	1	0	0	0	633	0	53.36666667	0	0	4	NA	NA	0
4	0	1	0	0	0	0	0	0	0	0	0	632	0	31.61111111	1	0	18	15	NA	1
5	0	1	0	0	0	0	1	0	0	0	0	386	0	43.35277778	0	0	7	NA	NA	1
6	0	1	0	0	0	0	0	1	0	0	0	617	0	61.88611111	0	0	7	NA	NA	1
7	0	0	0	0	0	0	0	1	0	1	0	366	0	47.86944444	0	0	NA	NA	NA	0
8	0	0	0	0	0	0	0	0	0	0	0	368	0	38.07222222	0	0	NA	NA	NA	1
9	0	0	0	0	0	0	0	0	0	0	0	378	0	67.04444444	0	0	NA	NA	NA	0
10	0	0	0	0	0	0	0	0	0	0	0	382	0	43.13888889	0	0	NA	NA	NA	1
11	0	0	0	0	0	0	0	0	0	0	0	384	0	41.65	0	0	NA	NA	NA	1
12	0	0	0	0	0	0	0	0	0	0	0	404	0	40.78055556	0	0	NA	NA	NA	1
13	0	0	0	0	0	0	0	0	0	0	0	407	0	26.49722222	0	0	NA	NA	NA	0
14	0	0	0	0	0	0	0	0	0	0	0	411	0	42.66666667	0	0	NA	NA	NA	0
15	0	0	0	0	0	0	1	0	0	0	0	426	0	52.93611111	0	0	NA	NA	NA	1
16	0	0	0	0	0	0	1	0	0	0	0	477	0	25.73055556	0	0	NA	NA	NA	0
17	0	0	0	0	0	1	0	0	0	0	0	482	0	41.33333333	0	0	NA	NA	NA	0
18	0	0	0	0	0	0	1	0	0	0	0	485	0	61.43055556	0	0	NA	NA	NA	1
19	0	0	0	0	0	0	0	0	0	0	1	497	0	54.68611111	0	0	NA	NA	NA	0
20	0	0	0	0	0	0	0	0	0	1	0	520	0	55.40555556	0	0	NA	NA	NA	1
21	0	0	0	0	0	0	0	0	0	0	0	521	0	18.28611111	0	0	NA	NA	NA	1
22	0	0	0	0	0	0	0	0	0	0	0	522	0	27.99166667	0	0	NA	NA	NA	0
23	0	0	0	0	0	0	0	0	0	0	0	533	0	22.84166667	0	0	NA	NA	NA	1
24	0	0	0	0	0	0	0	0	0	0	0	534	0	27.11666667	0	0	NA	NA	NA	1
25	0	0	0	0	0	0	0	0	0	1	0	555	0	66.80833333	0	0	NA	NA	NA	0
26	0	0	0	0	0	0	0	0	0	0	1	558	0	50.67222222	0	0	NA	NA	NA	0
27	0	0	0	0	1	0	1	1	0	1	1	575	0	55.41388889	0	0	NA	NA	NA	0
28	0	0	0	0	0	0	0	0	0	0	0	608	0	26.00277778	0	0	NA	NA	NA	0
29	0	0	0	0	1	0	0	0	0	1	0	615	0	33.26944444	0	0	NA	NA	NA	0
30	0	0	0	0	0	1	0	0	0	0	0	643	0	47.45833333	0	0	NA	NA	NA	0
31	0	0	0	0	0	1	1	1	0	0	0	669	0	37.95833333	0	0	NA	NA	NA	0
32	0	0	0	0	0	0	0	0	0	0	0	681	0	52.01666667	0	0	NA	NA	NA	0
33	0	0	1	0	0	1	0	1	1	1	0	700	0	64.71944444	0	0	NA	NA	NA	0
34	0	0	0	1	0	1	1	1	0	1	0	705	0	51.21944444	0	0	NA	NA	NA	1
35	0	0	0	1	0	1	1	1	0	1	0	733	0	69.85	0	0	NA	NA	NA	0
36	0	0	0	0	0	0	0	0	0	0	0	762	0	40.96666667	0	0	NA	NA	NA	1
37	0	0	0	0	0	0	0	1	0	0	0	776	0	62.15277778	0	0	NA	NA	NA	0
38	0	0	0	0	0	0	0	0	0	0	0	799	0	51.06388889	0	0	NA	NA	NA	0
39	0	0	0	0	0	0	0	0	0	0	0	799	0	83.825	0	0	NA	NA	NA	0
40	0	0	0	0	1	0	1	1	0	0	0	811	0	45.42222222	0	0	NA	NA	NA	0
41	0	0	0	0	0	0	1	1	0	1	0	23	1	78.73888889	0	0	NA	NA	NA	1
42	0	0	0	0	0	0	1	1	0	1	0	498	1	64.475	0	0	NA	NA	NA	0
43	0	0	0	0	0	0	1	1	0	1	0	371	0	76.07777778	0	0	NA	NA	NA	1
44	0	0	0	0	0	0	0	0	0	0	0	680	0	24.55	0	0	NA	NA	NA	0
45	0	1	0	0	0	0	0	1	0	0	0	378	0	59.95	0	0	11	NA	NA	0
46	0	0	0	0	0	0	0	0	0	0	0	732	0	34.77777778	0	0	NA	NA	NA	0
47	0	1	0	1	0	0	1	1	0	1	0	6	1	90.125	1	1	7	7	7	0
48	0	1	0	0	0	0	0	1	0	1	0	788	0	60.55833333	0	0	11	NA	NA	1
49	0	1	0	0	0	0	0	0	0	0	0	380	0	57.34722222	0	0	6	NA	NA	1
50	0	1	0	0	0	0	0	0	0	0	0	382	0	40.01111111	0	0	3	NA	NA	0
51	0	1	0	0	0	0	0	0	0	0	0	365	0	53.33055556	0	0	6	NA	NA	0
52	0	0	0	0	0	0	0	0	0	0	0	592	0	43.96388889	0	0	NA	NA	NA	0
53	0	1	0	0	1	0	0	1	0	1	0	519	0	49.58333333	0	0	4	NA	NA	0
54	0	1	0	0	0	1	0	0	0	0	0	649	0	49.43333333	0	0	9	NA	NA	0
55	0	1	0	0	0	0	0	0	0	0	0	761	0	63.16388889	1	1	20	1	1	0
56	0	1	0	0	0	0	0	1	0	1	0	497	0	55.55833333	0	0	10	NA	NA	0
57	0	1	0	0	1	0	0	1	1	1	0	628	0	71.84166667	0	0	10	NA	NA	0
58	0	0	0	0	0	0	0	0	0	1	0	486	0	33.39444444	0	0	NA	NA	NA	0
59	0	1	0	1	0	0	1	1	1	0	0	649	0	58.575	0	0	13	NA	NA	0
60	0	1	0	0	0	0	0	1	0	1	0	761	0	61.76666667	0	0	8	NA	NA	1
61	0	1	0	0	0	0	1	0	0	0	0	362	0	47.72222222	0	0	9	NA	NA	0
62	0	1	0	0	0	0	0	1	0	1	0	735	0	57.49444444	1	0	26	1	NA	0
63	0	1	0	0	0	0	0	0	0	0	0	375	0	42.05555556	0	0	6	NA	NA	1
64	0	1	0	1	0	0	0	1	1	1	1	9	1	83.35277778	1	1	2	2	2	0
65	0	1	0	0	0	0	1	0	0	1	0	551	0	50.21111111	0	0	11	NA	NA	1
66	0	1	0	1	0	0	0	0	0	1	0	762	0	60	0	0	13	NA	NA	1
67	0	1	0	0	0	0	0	0	0	0	0	548	0	39.31388889	0	0	9	NA	NA	1
68	0	1	0	0	0	0	1	0	0	0	0	388	0	29.62777778	0	0	7	NA	NA	0
69	0	0	0	0	0	0	0	1	0	1	0	517	0	53.96666667	0	0	NA	NA	NA	1
70	0	1	0	0	0	0	0	0	0	1	0	540	0	54.51388889	0	0	8	NA	NA	1
71	0	0	0	0	0	0	0	0	0	0	0	530	0	49.93055556	0	0	NA	NA	NA	1
72	0	0	0	0	0	0	0	0	0	0	0	369	0	19.775	0	0	NA	NA	NA	1
73	0	0	0	0	0	0	0	0	0	0	0	392	0	30.77222222	0	0	NA	NA	NA	0
74	0	1	0	0	0	0	0	1	0	0	0	510	0	48.95277778	1	0	10	2	NA	0
75	0	1	0	0	1	0	1	1	1	0	0	532	0	56.36111111	0	0	10	NA	NA	0
76	0	0	0	0	1	1	0	0	0	0	0	672	0	41.40833333	0	0	NA	NA	NA	0
77	0	1	0	0	1	0	0	1	0	1	0	131	1	83.525	1	0	14	1	NA	0
78	0	0	0	0	0	1	0	1	0	0	0	372	0	64.40277778	0	0	NA	NA	NA	0
79	0	0	0	0	0	0	0	0	0	0	0	513	0	87.01388889	0	0	NA	NA	NA	0
80	0	1	0	1	0	0	1	1	0	0	0	983	1	75.26111111	0	0	32	NA	NA	1
81	0	0	0	0	0	0	0	0	0	0	0	629	0	60.04722222	0	0	NA	NA	NA	0
82	0	1	0	0	0	0	1	1	0	0	1	35	1	72.61944444	1	1	34	23	16	0
83	0	0	1	0	0	0	0	0	0	0	0	378	0	25.24166667	0	0	NA	NA	NA	0
84	0	0	0	1	1	0	1	1	0	1	0	501	0	52.76111111	0	0	NA	NA	NA	0
85	0	1	0	1	0	0	1	1	1	0	0	602	0	79.9	1	1	15	8	1	1
86	0	0	0	0	0	0	0	1	0	0	0	506	0	77.375	0	0	NA	NA	NA	0
87	0	0	0	0	0	0	0	0	0	0	0	597	0	46.39722222	0	0	NA	NA	NA	0
88	0	0	0	0	0	0	0	1	0	1	0	793	0	60.85555556	0	0	NA	NA	NA	0
89	0	1	0	0	0	0	1	1	0	0	0	475	0	64.21111111	0	0	13	NA	NA	1
90	0	1	0	0	0	0	0	0	0	0	0	627	0	68.31944444	0	0	13	NA	NA	0
91	0	0	0	0	1	0	0	0	0	0	0	539	0	25.09166667	0	0	NA	NA	NA	0
92	0	0	0	0	0	0	0	0	1	0	0	538	0	22.06111111	0	0	NA	NA	NA	0
93	0	0	0	0	0	1	0	0	0	1	0	741	0	42.53888889	0	0	NA	NA	NA	1
94	0	1	0	0	1	0	0	1	0	1	0	17	1	88.88055556	1	1	14	12	10	0
95	0	1	0	0	0	0	0	0	0	0	0	624	0	42.78888889	0	0	9	NA	NA	1
96	0	1	0	0	0	0	1	1	0	0	0	361	0	58.22222222	0	0	7	NA	NA	0
97	0	1	0	1	0	0	0	1	1	0	0	531	0	80.67222222	0	0	7	NA	NA	0
98	0	1	0	0	0	0	0	0	0	1	0	382	0	50.79166667	0	0	8	NA	NA	1
99	0	0	0	0	0	0	0	0	1	0	0	861	0	45.73888889	0	0	NA	NA	NA	0
100	0	1	0	0	0	0	0	0	0	0	0	384	0	50.21111111	0	0	6	NA	NA	0
101	0	0	0	0	0	0	0	1	0	0	0	536	0	68.04166667	0	0	NA	NA	NA	0
102	0	1	0	0	1	0	1	0	1	0	1	79	1	59.65833333	1	1	78	74	73	1
103	0	1	0	0	0	0	0	0	0	0	0	649	0	45.75277778	0	0	4	NA	NA	0
104	0	0	0	0	0	0	1	1	0	0	0	435	0	56.21666667	0	0	NA	NA	NA	0
105	0	0	0	0	0	1	0	0	0	0	0	897	0	27.61666667	0	0	NA	NA	NA	1
106	0	0	0	0	0	0	0	1	0	1	0	363	0	76.01944444	0	0	NA	NA	NA	0
107	0	1	0	0	0	0	0	0	0	1	0	373	0	61.19166667	0	0	8	NA	NA	0
108	0	1	0	0	0	0	0	0	0	0	0	544	0	42.89722222	0	0	8	NA	NA	0
109	0	1	0	0	0	0	1	1	0	1	0	797	0	67.84444444	0	0	12	NA	NA	0
110	0	0	0	0	0	0	0	0	0	0	0	396	0	43.01944444	0	0	NA	NA	NA	0
111	0	0	0	0	0	0	0	0	0	1	0	532	0	58.9	0	0	NA	NA	NA	0
112	0	0	0	0	1	0	0	1	0	1	0	801	0	72.91666667	0	0	NA	NA	NA	0
113	0	0	0	0	0	0	0	0	0	0	0	622	0	27.725	0	0	NA	NA	NA	0
114	0	0	0	0	0	0	0	0	0	0	0	689	0	30.40277778	0	0	NA	NA	NA	0
115	0	1	0	0	1	0	0	1	0	1	0	385	0	71.775	0	0	11	NA	NA	0
116	0	0	0	1	0	1	0	1	1	1	0	545	0	47.21666667	0	0	NA	NA	NA	1
117	0	0	0	0	1	0	0	0	0	0	0	831	0	21.96944444	0	0	NA	NA	NA	0
118	0	0	0	0	0	0	0	0	0	0	0	907	0	24.31944444	0	0	NA	NA	NA	0
119	0	0	0	0	0	0	0	1	1	0	0	526	0	56.8	0	0	NA	NA	NA	1
120	0	0	0	0	0	0	0	1	0	0	0	551	0	73.16666667	0	0	NA	NA	NA	0
121	0	0	0	0	1	0	0	1	0	0	0	762	0	82.44166667	0	0	NA	NA	NA	0
122	0	1	0	0	0	0	0	0	0	1	0	640	0	59.33055556	0	0	6	NA	NA	1
123	0	0	0	0	0	0	0	0	0	0	0	789	0	48.05277778	0	0	NA	NA	NA	0
124	0	0	0	0	0	0	0	1	0	0	0	630	0	54.60277778	0	0	NA	NA	NA	0
125	0	0	0	0	0	0	0	1	0	1	0	374	0	60.37222222	0	0	NA	NA	NA	1
126	0	0	0	0	0	0	0	0	0	1	1	688	0	50.49722222	0	0	NA	NA	NA	0
127	0	1	0	1	0	0	0	1	0	0	1	447	0	50.84722222	1	1	69	30	16	1
128	0	0	0	0	0	0	0	1	0	1	0	613	0	46.22222222	0	0	NA	NA	NA	0
129	0	0	0	0	0	0	0	1	0	1	0	473	0	43.84166667	0	0	NA	NA	NA	0
130	0	0	0	0	0	0	0	1	0	0	0	499	0	57.66666667	0	0	NA	NA	NA	0
131	0	1	0	1	0	0	1	1	1	0	0	659	0	80.78611111	0	0	11	NA	NA	0
132	0	1	0	0	1	1	1	0	1	1	0	654	0	47.71111111	0	0	6	NA	NA	1
133	0	0	0	0	0	0	0	0	0	0	0	760	0	37.63333333	0	0	NA	NA	NA	0
134	0	1	0	0	0	0	0	1	0	1	0	803	0	58.4	0	0	13	NA	NA	0
135	0	0	0	0	0	0	0	0	0	0	0	665	0	30.65	0	0	NA	NA	NA	0
136	0	1	0	0	0	0	0	0	0	1	0	403	0	46.70277778	1	0	21	14	NA	0
137	0	1	0	0	0	0	0	0	0	0	0	788	0	64.76111111	0	0	10	NA	NA	0
138	0	0	0	0	0	0	0	1	0	0	0	756	0	51.93333333	0	0	NA	NA	NA	0
139	0	1	0	0	0	0	0	0	0	0	0	537	0	45.25555556	0	0	5	NA	NA	1
140	0	1	0	0	0	0	0	0	0	0	0	409	0	23.91111111	0	0	7	NA	NA	0
141	0	0	0	0	0	0	0	0	0	0	0	9	1	87.93055556	0	0	NA	NA	NA	0
142	0	1	0	0	1	0	0	1	0	1	0	994	0	54.625	0	0	7	NA	NA	0
143	0	0	0	0	0	0	0	0	0	0	0	603	0	58.6	0	0	NA	NA	NA	1
144	0	1	0	0	1	0	1	1	0	0	0	399	0	61.88055556	1	0	24	2	NA	0
145	0	1	0	0	0	0	0	0	0	0	0	573	0	53.00833333	0	0	4	NA	NA	1
146	0	1	0	0	0	0	1	1	0	1	0	625	0	55.51666667	0	0	5	NA	NA	0
147	0	1	1	1	0	0	0	1	1	1	0	632	0	58.2	0	0	12	NA	NA	0
148	0	0	0	0	0	0	0	0	0	0	0	537	0	46.59444444	0	0	NA	NA	NA	0
149	0	1	0	0	0	0	0	1	0	0	0	757	0	55.98055556	0	0	8	NA	NA	0
150	0	1	0	0	0	0	0	1	0	1	0	639	0	54.28055556	0	0	7	NA	NA	0
151	0	1	0	0	0	0	0	0	0	0	0	404	0	59.30833333	0	0	7	NA	NA	1
152	0	1	0	0	0	0	0	0	0	0	0	635	0	54.00277778	0	0	11	NA	NA	0
153	0	0	0	0	1	0	0	0	0	0	1	610	0	48.67222222	0	0	NA	NA	NA	1
154	0	0	0	0	0	0	0	0	0	1	1	406	0	46.18611111	0	0	NA	NA	NA	1
155	0	0	0	0	0	0	0	1	0	1	0	660	0	54.42777778	0	0	NA	NA	NA	0
156	0	1	0	0	0	0	1	1	1	1	0	0	1	74.94722222	1	0	1	1	NA	1
157	0	1	0	0	0	0	0	1	0	1	0	25	1	70.89166667	1	1	26	24	22	1
158	0	0	0	0	0	1	0	1	0	1	1	782	0	62.71388889	0	0	NA	NA	NA	0
159	0	0	0	0	0	0	0	0	0	1	0	585	0	44.475	0	0	NA	NA	NA	0
160	0	1	0	0	0	0	0	0	0	0	0	22	1	70.78611111	1	1	17	13	11	1
161	0	0	0	0	0	0	0	0	0	0	0	573	0	54.375	0	0	NA	NA	NA	0
162	0	0	0	0	0	0	0	0	0	0	0	601	0	36.06944444	0	0	NA	NA	NA	0
163	0	1	0	0	0	0	1	0	0	1	0	573	0	27.55555556	0	0	60	NA	NA	0
164	0	1	0	0	0	0	0	0	0	0	1	13	1	79.08888889	1	1	14	13	13	1
165	0	1	0	0	0	0	0	1	0	1	0	405	0	40.22222222	0	0	8	NA	NA	1
166	0	1	0	0	0	0	0	1	0	1	0	527	0	48.85555556	0	0	14	NA	NA	1
167	0	1	0	0	0	0	0	1	0	1	0	385	0	64.275	0	0	12	NA	NA	0
168	0	1	0	0	0	0	0	1	0	0	0	383	0	61.28055556	0	0	7	NA	NA	1
169	0	1	0	0	0	0	0	1	0	1	0	388	0	58.64444444	0	0	8	NA	NA	1
170	0	0	0	0	0	0	0	0	0	0	0	642	0	29.59722222	0	0	NA	NA	NA	0
171	0	0	0	0	0	0	0	1	0	1	0	523	0	51.23333333	0	0	NA	NA	NA	1
172	0	0	0	0	0	0	0	1	0	0	0	401	0	24.89722222	0	0	NA	NA	NA	0
173	0	1	0	0	1	0	0	0	0	0	0	885	0	45.24444444	0	0	10	NA	NA	0
174	0	1	0	0	0	0	0	1	0	0	1	779	0	64.85555556	0	0	7	NA	NA	0
175	0	0	0	0	1	0	0	0	0	0	0	400	0	31.76666667	0	0	NA	NA	NA	0
176	0	0	0	0	1	0	0	1	0	1	0	467	0	75.375	0	0	NA	NA	NA	0
177	0	1	0	0	1	0	0	1	0	1	1	144	1	88.16111111	0	0	44	NA	NA	1
178	0	1	0	1	0	0	1	0	0	1	0	741	0	62.38333333	0	0	19	NA	NA	1
179	0	1	0	0	0	0	1	0	0	0	0	604	0	46.55555556	0	0	8	NA	NA	0
180	0	1	0	0	0	0	0	1	0	0	0	531	0	50.41666667	0	0	10	NA	NA	1
181	0	0	0	0	0	0	0	1	0	1	1	554	0	60.81111111	0	0	NA	NA	NA	1
182	0	0	0	0	0	0	1	0	0	0	0	555	0	52.74444444	0	0	NA	NA	NA	1
183	0	0	0	0	0	0	0	1	0	1	0	488	0	53.44722222	0	0	NA	NA	NA	0
184	0	0	0	0	0	0	0	1	0	1	0	529	0	53.78055556	0	0	NA	NA	NA	0
185	0	1	0	1	0	0	1	1	1	1	0	448	1	55.73055556	0	0	25	NA	NA	1
186	0	1	0	1	0	0	0	1	0	1	0	629	0	41.93611111	0	0	6	NA	NA	0
187	0	1	0	0	0	0	0	0	0	0	0	517	0	55.91111111	0	0	9	NA	NA	0
188	0	0	0	0	0	0	0	0	0	1	0	556	0	43.03888889	0	0	NA	NA	NA	0
189	0	1	0	0	0	0	1	0	0	1	0	737	0	47.95833333	1	1	10	1	1	0
190	0	0	0	0	0	0	0	0	0	0	0	610	0	31.82222222	0	0	NA	NA	NA	0
191	0	0	0	0	0	0	0	0	0	0	0	507	0	33.30555556	0	0	NA	NA	NA	1
192	0	0	0	0	0	0	0	0	0	0	0	550	0	21.3	0	0	NA	NA	NA	0
193	0	1	0	0	0	0	0	1	0	1	0	492	0	43.43611111	0	0	5	NA	NA	0
194	0	1	0	0	0	1	0	1	0	1	0	562	0	60.78888889	0	0	6	NA	NA	0
195	0	1	0	0	0	0	0	0	0	1	0	655	0	41.13055556	0	0	9	NA	NA	1
196	0	1	0	0	0	0	1	1	0	1	0	737	0	76.05	0	0	7	NA	NA	0
197	0	0	0	0	0	0	0	0	0	0	0	739	0	54.95	0	0	NA	NA	NA	0
198	0	1	0	0	0	0	0	0	0	0	0	733	0	44.07222222	0	0	6	NA	NA	0
199	0	1	0	0	1	0	1	1	1	1	0	579	0	79.27222222	0	0	7	NA	NA	0
200	0	0	0	0	0	0	0	0	0	0	0	633	0	21.35	0	0	NA	NA	NA	0
201	0	0	0	0	1	1	1	1	0	1	0	617	0	62.34166667	0	0	NA	NA	NA	1
202	0	1	0	0	0	0	1	0	0	1	1	526	0	71.36944444	0	0	16	NA	NA	1
203	0	0	0	0	0	0	0	1	0	1	0	397	0	50.65555556	0	0	NA	NA	NA	1
204	0	1	0	0	0	0	0	1	0	1	0	404	0	56.62222222	0	0	4	NA	NA	0
205	0	1	0	0	0	0	0	0	0	0	0	388	0	31.175	0	0	7	NA	NA	1
206	0	0	0	0	0	0	0	0	0	0	0	679	0	25.86111111	0	0	NA	NA	NA	1
207	0	0	0	0	0	0	1	1	0	1	1	598	0	45.91388889	0	0	NA	NA	NA	1
208	0	1	0	0	0	0	1	1	0	1	0	777	0	67.04444444	0	0	6	NA	NA	1
209	0	0	0	0	0	0	0	0	0	0	0	513	0	48.41944444	0	0	NA	NA	NA	1
210	0	0	0	0	0	0	0	0	0	0	0	573	0	19.375	0	0	NA	NA	NA	1
211	0	0	0	0	1	0	0	1	0	1	0	385	0	78.03055556	0	0	NA	NA	NA	0
212	0	0	0	0	1	0	0	1	0	1	1	527	0	54.95833333	0	0	NA	NA	NA	0
213	0	1	0	0	0	0	0	0	0	0	0	646	0	81.13888889	0	0	6	NA	NA	0
214	0	0	0	0	0	0	0	1	0	0	0	841	0	88.225	0	0	NA	NA	NA	0
215	0	0	0	0	0	0	0	0	0	0	0	555	0	39.48888889	0	0	NA	NA	NA	0
216	0	0	0	0	0	1	0	0	0	0	0	783	0	45.88333333	0	0	NA	NA	NA	0
217	0	1	0	0	0	1	0	1	0	1	1	664	0	55.10277778	0	0	23	NA	NA	1
218	0	1	1	0	0	0	0	0	0	0	0	14	1	68.72222222	1	1	20	20	15	1
219	0	0	0	0	1	0	0	1	0	1	0	662	0	42.10277778	0	0	NA	NA	NA	0
220	0	1	0	0	0	0	0	0	0	0	0	466	0	35.34444444	1	0	3	3	NA	0
221	0	1	0	0	0	0	0	1	0	1	0	508	0	55.33055556	0	0	7	NA	NA	0
222	0	1	0	0	0	0	0	0	0	0	0	521	0	50.875	0	0	5	NA	NA	1
223	0	0	0	0	0	0	0	0	0	0	0	371	0	38.84444444	0	0	NA	NA	NA	0
224	0	0	0	0	0	0	0	0	0	0	0	835	0	26.85277778	0	0	NA	NA	NA	0
225	0	0	0	0	1	1	1	0	0	1	0	859	0	42.86944444	0	0	NA	NA	NA	0
226	0	1	0	0	1	0	0	1	0	1	0	384	0	60.24166667	0	0	11	NA	NA	0
227	0	1	0	0	0	0	0	1	0	1	0	835	0	70.74166667	0	0	9	NA	NA	0
228	0	0	0	0	0	0	0	1	0	1	0	820	0	74.175	0	0	NA	NA	NA	0
229	0	0	0	1	1	0	1	1	1	1	0	669	0	60.91388889	0	0	NA	NA	NA	0
230	0	1	0	0	0	0	0	0	0	0	0	390	0	30.65833333	0	0	8	NA	NA	0
231	0	1	0	0	0	0	0	0	1	0	1	21	1	90.64444444	1	1	21	19	18	0
232	0	0	0	0	0	0	0	0	0	0	0	510	0	54.76388889	0	0	NA	NA	NA	0
233	0	0	0	0	0	1	1	0	0	0	0	654	0	53.71111111	0	0	NA	NA	NA	0
234	0	0	0	1	1	0	1	0	0	0	0	689	0	28.98333333	0	0	NA	NA	NA	0
235	0	1	0	1	0	0	0	1	1	1	0	24	1	75.81944444	0	0	15	NA	NA	0
236	0	0	0	0	0	0	0	0	0	0	0	751	0	38.22222222	0	0	NA	NA	NA	0
237	0	0	0	0	0	0	0	1	0	0	0	755	0	39.275	0	0	NA	NA	NA	1
238	0	0	0	0	1	0	0	0	0	0	0	530	0	36.93333333	0	0	NA	NA	NA	0
239	0	1	0	0	0	0	1	1	0	1	0	390	0	71.31944444	0	0	7	NA	NA	0
240	0	1	0	0	1	0	0	1	0	1	0	390	0	45.21111111	0	0	6	NA	NA	0
241	0	1	0	0	0	0	0	0	0	1	0	870	0	29.05	0	0	8	NA	NA	0
242	0	1	0	0	0	0	1	0	0	1	0	537	0	48.83055556	0	0	12	NA	NA	0
243	0	0	0	0	0	0	0	0	0	0	0	702	0	28.4	0	0	NA	NA	NA	0
244	0	1	0	0	0	0	0	1	0	1	0	741	0	64.26944444	0	0	8	NA	NA	1
245	0	1	0	1	0	0	0	1	1	0	0	480	0	71.03611111	0	0	15	NA	NA	0
246	0	0	0	0	0	0	0	0	0	0	0	762	0	30.10277778	0	0	NA	NA	NA	0
247	0	0	0	0	0	0	0	0	0	0	0	718	0	40.36111111	0	0	NA	NA	NA	0
248	0	1	0	0	1	0	0	0	0	0	0	378	0	23.41111111	0	0	10	NA	NA	0
249	0	0	0	0	0	0	0	1	0	1	0	739	0	48.59166667	0	0	NA	NA	NA	0
250	0	1	0	1	1	0	1	1	1	1	0	553	0	82.53888889	0	0	25	NA	NA	0
251	0	1	1	0	0	0	1	1	1	0	0	747	0	70	0	0	9	NA	NA	0
252	0	0	0	0	0	0	0	0	0	1	0	871	0	41.23611111	0	0	NA	NA	NA	0
253	0	0	1	0	0	0	0	0	0	0	0	802	0	38.19166667	0	0	NA	NA	NA	0
254	0	1	0	0	0	0	1	0	1	1	0	58	1	77.05555556	0	0	11	NA	NA	1
255	0	0	0	0	1	0	0	1	0	1	0	691	0	54.86944444	0	0	NA	NA	NA	0
256	0	0	0	0	0	0	0	0	0	0	0	613	0	46.45555556	0	0	NA	NA	NA	0
257	0	0	0	0	0	0	0	0	0	0	0	541	0	24.05277778	0	0	NA	NA	NA	1
258	0	0	0	0	0	0	0	0	0	0	0	523	0	29.26111111	0	0	NA	NA	NA	0
259	0	0	0	0	0	0	0	0	0	0	0	733	0	22.15833333	0	0	NA	NA	NA	0
260	0	0	0	0	0	0	0	0	0	0	0	740	0	20.21388889	0	0	NA	NA	NA	0
261	0	0	0	0	0	0	0	0	0	0	0	564	0	43.03888889	0	0	NA	NA	NA	0
262	0	0	0	0	0	1	0	0	0	1	0	506	0	49.94166667	0	0	NA	NA	NA	0
263	0	0	0	0	0	0	0	1	0	1	0	665	0	58.8	0	0	NA	NA	NA	0
264	0	0	1	0	1	1	0	1	0	1	0	542	0	37.19444444	0	0	NA	NA	NA	0
265	0	0	0	0	0	0	0	0	0	0	0	645	0	45.73888889	0	0	NA	NA	NA	0
266	0	1	0	0	0	0	0	1	0	1	0	11	1	89.68333333	0	0	15	NA	NA	0
267	0	1	0	0	0	0	0	0	0	0	0	485	0	47.51944444	0	0	12	NA	NA	0
268	0	0	0	0	0	0	0	0	0	0	0	494	0	57.23055556	0	0	NA	NA	NA	0
269	0	1	0	1	0	0	0	0	0	0	0	965	0	46.13888889	0	0	6	NA	NA	0
270	0	0	0	0	0	0	0	0	0	0	0	530	0	57.69722222	0	0	NA	NA	NA	0
271	0	0	0	0	0	0	0	0	0	0	0	590	0	51.62777778	0	0	NA	NA	NA	1
272	0	0	0	0	0	0	1	0	0	0	0	364	0	32.59722222	0	0	NA	NA	NA	1
273	0	0	0	1	0	0	0	1	0	1	0	780	0	64.87222222	0	0	NA	NA	NA	1
274	0	0	0	1	1	0	1	1	1	1	1	662	0	74.90277778	0	0	NA	NA	NA	1
275	0	1	0	1	0	0	1	1	1	0	0	778	0	82.38888889	0	0	15	NA	NA	1
276	0	0	0	0	1	0	1	1	0	0	1	643	0	70.825	0	0	NA	NA	NA	1
277	0	0	0	0	0	0	0	0	0	1	0	522	0	45.95277778	0	0	NA	NA	NA	1
278	0	1	0	0	0	0	1	1	1	1	0	27	1	61.13333333	1	0	28	22	NA	1
279	0	0	0	0	0	0	0	0	0	0	0	499	0	22.60555556	0	0	NA	NA	NA	1
280	0	0	0	0	0	0	1	0	0	0	0	825	0	43.03055556	0	0	NA	NA	NA	0
281	0	0	0	0	0	0	0	1	0	1	0	810	0	66.20277778	0	0	NA	NA	NA	0
282	0	0	0	0	1	0	0	0	0	0	0	524	0	45.68333333	0	0	NA	NA	NA	0
283	0	1	0	0	1	0	0	0	0	0	0	534	0	58.00277778	0	0	6	NA	NA	0
284	0	0	0	1	0	0	0	1	0	1	0	599	0	72.76944444	0	0	NA	NA	NA	0
285	0	1	0	0	0	0	0	1	0	0	0	503	0	81.45	0	0	10	NA	NA	0
286	0	0	0	0	0	0	0	1	0	0	0	708	0	51.35833333	0	0	NA	NA	NA	0
287	0	1	0	0	0	0	1	1	0	0	0	40	1	77.79722222	1	1	40	39	37	1
288	0	1	0	0	0	0	0	0	0	0	0	33	1	67.33333333	1	1	30	30	18	1
289	0	0	0	1	0	0	0	1	0	0	0	535	0	40.83333333	0	0	NA	NA	NA	0
290	0	1	0	0	0	0	0	1	0	0	0	568	0	53.03333333	0	0	8	NA	NA	1
291	0	0	0	0	0	0	0	0	0	0	0	626	0	48.19166667	0	0	NA	NA	NA	0
292	0	1	0	0	0	0	0	0	0	0	0	383	0	48.43055556	0	0	29	NA	NA	0
293	0	0	0	0	1	0	0	1	0	1	0	598	0	66.70277778	0	0	NA	NA	NA	0
294	0	0	1	0	0	0	0	1	0	1	0	468	0	21.11111111	0	0	NA	NA	NA	0
295	0	0	1	0	1	0	0	0	0	1	0	728	0	46.49444444	0	0	NA	NA	NA	0
296	0	1	0	1	0	0	1	1	1	1	1	626	0	69.96111111	0	0	13	NA	NA	0
297	0	1	0	0	0	0	0	0	0	0	0	616	0	57.175	0	0	7	NA	NA	0
298	0	1	0	0	1	0	1	1	0	0	0	688	0	67.01666667	0	0	8	NA	NA	1
299	0	1	0	0	1	0	0	0	0	0	0	407	0	58.67777778	0	0	10	NA	NA	1
300	0	1	0	0	1	0	0	1	0	1	0	378	0	63.76944444	0	0	6	NA	NA	0
301	0	0	0	0	0	0	0	1	0	1	0	693	0	49.42222222	0	0	NA	NA	NA	1
302	0	0	0	0	1	0	0	1	1	1	0	507	0	40.41944444	0	0	NA	NA	NA	0
303	0	0	0	0	0	0	0	0	0	0	0	524	0	19.21944444	0	0	NA	NA	NA	0
304	0	0	0	0	0	0	0	0	0	0	0	534	0	64.64444444	0	0	NA	NA	NA	1
305	0	0	0	0	0	0	0	0	0	0	0	602	0	36.03888889	0	0	NA	NA	NA	0
306	0	1	0	1	0	1	0	1	1	1	1	447	0	57.27222222	0	0	6	NA	NA	0
307	0	1	1	0	0	0	0	0	0	0	1	190	1	42.63611111	0	0	37	NA	NA	0
308	0	0	0	1	0	0	0	1	0	1	0	727	0	36.78055556	0	0	NA	NA	NA	1
309	0	1	0	0	1	0	0	1	0	1	0	748	0	70.775	0	0	18	NA	NA	0
310	0	1	0	0	0	0	1	0	0	0	0	540	0	45.96944444	0	0	11	NA	NA	0
311	0	0	0	0	0	0	0	0	0	1	0	644	0	40.275	0	0	NA	NA	NA	0
312	0	1	0	0	1	0	1	1	0	1	0	1011	0	80.47222222	0	0	14	NA	NA	0
313	0	1	0	0	0	0	0	0	0	1	0	18	1	76.82777778	1	1	19	11	7	1
314	0	1	0	0	0	0	0	0	0	0	0	391	0	52.60833333	0	0	6	NA	NA	0
315	0	1	0	0	0	0	0	0	0	0	0	28	1	53.28888889	1	1	24	16	13	1
316	0	1	0	0	0	0	1	1	1	1	0	795	0	80.62222222	0	0	10	NA	NA	0
317	0	0	0	0	0	0	0	1	0	1	1	396	0	64.18055556	0	0	NA	NA	NA	0
318	0	0	0	0	0	0	0	0	0	0	0	638	0	44.80555556	0	0	NA	NA	NA	0
319	0	0	0	0	0	0	0	1	0	0	0	560	0	55.16666667	0	0	NA	NA	NA	0
320	0	0	0	0	1	0	1	0	0	0	0	704	0	26.175	0	0	NA	NA	NA	1
321	0	1	0	0	0	0	1	1	0	1	0	552	0	83.6	0	0	9	NA	NA	0
322	0	0	0	0	0	0	0	0	0	0	0	535	0	44.11944444	0	0	NA	NA	NA	1
323	0	1	0	0	0	0	0	0	0	0	0	381	0	37.81944444	0	0	5	NA	NA	1
324	0	1	0	0	0	0	0	0	0	0	0	384	0	42.75555556	0	0	6	NA	NA	0
325	0	0	0	0	1	0	0	1	0	0	0	413	0	62.39166667	0	0	NA	NA	NA	0
326	0	1	0	0	0	0	0	0	0	0	0	398	0	58.07222222	0	0	18	NA	NA	0
327	0	1	0	0	0	0	0	0	0	1	0	508	0	53.73888889	0	0	5	NA	NA	0
328	0	0	0	0	0	1	0	0	0	1	0	482	0	41.81944444	0	0	NA	NA	NA	0
329	0	1	0	0	0	0	0	0	0	0	0	640	0	43.27777778	0	0	12	NA	NA	0
330	0	1	0	0	0	0	0	1	0	1	0	441	0	54.36944444	1	0	13	1	NA	1
331	0	0	0	0	0	0	0	0	0	1	0	745	0	54.41388889	0	0	NA	NA	NA	0
332	0	1	0	0	0	0	0	1	0	1	0	386	0	56.24722222	0	0	9	NA	NA	0
333	0	0	0	0	1	0	0	1	0	0	0	662	0	76.00555556	0	0	NA	NA	NA	0
334	0	0	0	0	0	0	0	0	0	0	0	455	0	23.47777778	0	0	NA	NA	NA	0
335	0	0	0	0	0	0	0	1	0	1	0	636	0	48.82222222	0	0	NA	NA	NA	0
336	0	0	0	0	1	0	0	0	0	0	0	808	0	54.79166667	0	0	NA	NA	NA	0
337	0	0	0	0	0	0	0	0	0	1	0	445	0	56.85555556	0	0	NA	NA	NA	0
338	0	0	0	0	0	0	0	0	0	0	0	500	0	27.21111111	0	0	NA	NA	NA	0
339	0	0	0	0	1	0	0	1	0	1	0	604	0	49.98333333	0	0	NA	NA	NA	0
340	0	1	0	0	0	0	0	0	0	0	0	779	0	59.31111111	1	0	27	19	NA	0
341	0	0	0	0	1	0	0	1	1	1	0	1	1	26.19444444	0	0	NA	NA	NA	0
342	0	0	0	0	0	0	0	1	0	1	0	681	0	75.85277778	0	0	NA	NA	NA	0
343	0	0	0	0	0	0	0	1	0	1	0	563	0	56.35833333	0	0	NA	NA	NA	0
344	0	0	0	0	1	0	0	0	0	0	0	556	0	38.36111111	0	0	NA	NA	NA	1
345	0	1	0	0	0	0	0	0	0	0	0	765	0	22.61666667	0	0	3	NA	NA	1
346	0	0	0	0	0	0	1	1	0	1	0	538	0	52.95833333	0	0	NA	NA	NA	1
347	0	0	0	0	0	0	0	0	0	0	0	516	0	29.13055556	0	0	NA	NA	NA	0
348	0	1	0	0	0	0	0	1	0	1	0	409	0	45.56944444	0	0	5	NA	NA	0
349	0	0	0	0	0	0	0	0	0	1	0	479	0	67.05833333	0	0	NA	NA	NA	0
350	0	0	0	0	0	0	0	0	0	0	0	631	0	49.13888889	0	0	NA	NA	NA	0
351	0	0	0	0	1	0	0	0	0	1	1	676	0	69.91111111	0	0	NA	NA	NA	1
352	0	1	0	0	0	0	0	1	0	1	0	757	0	48.78888889	0	0	13	NA	NA	0
353	0	0	0	0	0	0	0	0	0	1	0	377	0	18.81111111	0	0	NA	NA	NA	1
354	0	0	0	0	0	0	1	1	0	1	0	689	0	58.66666667	0	0	NA	NA	NA	0
355	0	0	0	1	0	0	1	0	0	0	1	514	0	64.39166667	0	0	NA	NA	NA	0
356	0	0	0	0	0	0	1	0	0	0	0	533	0	50.725	0	0	NA	NA	NA	0
357	0	1	0	1	1	0	1	1	0	1	0	368	0	65.82777778	0	0	14	NA	NA	0
358	0	1	0	0	0	0	0	0	0	0	0	414	0	43.54166667	0	0	7	NA	NA	0
359	0	0	0	0	0	0	0	0	0	0	0	534	0	69.86388889	0	0	NA	NA	NA	0
360	0	0	0	0	1	0	0	1	0	1	0	612	0	52.76388889	0	0	NA	NA	NA	0
361	0	0	0	0	0	1	1	0	0	0	0	628	0	39.75277778	0	0	NA	NA	NA	0
362	0	1	0	0	1	0	0	1	0	1	0	27	1	71.83888889	1	1	28	20	13	1
363	0	1	0	0	0	0	1	1	0	0	0	516	0	62.86666667	0	0	10	NA	NA	1
364	0	1	0	0	0	0	1	1	0	1	0	372	0	54.61944444	0	0	8	NA	NA	1
365	0	0	0	0	0	0	0	1	0	1	0	839	0	49.13333333	0	0	NA	NA	NA	0
366	0	1	0	0	0	0	0	0	0	0	0	378	0	43.15	0	0	5	NA	NA	1
367	0	1	0	1	0	0	0	1	1	1	0	436	1	61.81666667	1	1	74	35	29	1
368	0	1	0	0	0	0	0	0	0	0	0	393	0	49.94722222	1	0	10	1	NA	1
369	0	0	0	0	0	0	0	0	0	0	0	509	0	21.46388889	0	0	NA	NA	NA	0
370	0	0	0	0	0	0	0	0	0	0	0	378	0	37.09444444	0	0	NA	NA	NA	0
371	0	1	0	0	0	1	1	1	0	1	1	464	0	57.26111111	0	0	8	NA	NA	0
372	0	0	0	0	0	0	0	0	0	0	0	534	0	43.04444444	0	0	NA	NA	NA	0
373	0	0	0	0	0	0	0	0	0	0	0	385	0	44.225	0	0	NA	NA	NA	1
374	0	0	0	0	0	0	0	0	0	0	0	627	0	44.77777778	0	0	NA	NA	NA	1
375	0	1	0	0	0	0	1	1	0	1	0	782	0	67.75833333	0	0	8	NA	NA	0
376	0	1	0	0	0	0	0	1	0	1	0	184	1	69.01944444	0	0	10	NA	NA	0
377	0	1	0	0	0	0	0	0	0	0	0	371	0	49.13888889	0	0	9	NA	NA	1
378	0	1	0	1	1	0	0	0	1	0	0	3	1	75.89722222	1	1	2	2	1	1
379	0	1	0	0	0	0	0	0	0	0	0	573	0	44.85	0	0	5	NA	NA	1
380	0	0	0	0	1	1	0	0	0	0	0	390	0	49.13888889	0	0	NA	NA	NA	0
381	0	0	0	0	0	0	0	0	0	0	0	393	0	67.45833333	0	0	NA	NA	NA	0
382	0	0	1	0	0	0	0	0	0	1	0	557	0	50.07222222	0	0	NA	NA	NA	0
383	0	1	0	0	0	0	0	0	0	0	0	759	0	23.93611111	0	0	4	NA	NA	0
384	0	0	0	0	0	0	0	0	0	0	0	611	0	26.62777778	0	0	NA	NA	NA	0
385	0	0	0	0	1	0	1	1	0	1	0	381	0	61.92777778	0	0	NA	NA	NA	0
386	0	0	0	0	0	0	0	0	0	0	0	549	0	46.45	0	0	NA	NA	NA	0
387	0	0	0	0	0	0	0	0	0	0	0	619	0	27.90555556	0	0	NA	NA	NA	0
388	0	0	0	0	0	0	0	0	0	0	0	595	0	23.825	0	0	NA	NA	NA	0
389	0	1	0	0	0	0	0	0	0	0	0	11	1	54.76111111	1	1	12	10	7	1
390	0	0	0	0	0	0	0	0	0	0	0	375	0	26.63333333	0	0	NA	NA	NA	0
391	0	0	0	0	0	0	0	0	0	0	0	905	0	30.20833333	0	0	NA	NA	NA	0
392	0	0	0	0	0	0	0	0	0	0	0	777	0	24.06388889	0	0	NA	NA	NA	0
393	0	1	0	0	0	1	0	0	0	0	1	102	1	79.175	0	0	9	NA	NA	1
394	0	1	0	0	0	0	1	1	0	1	0	131	1	60.09444444	0	0	8	NA	NA	0
395	0	1	0	0	0	0	1	1	0	0	1	14	1	76.18888889	1	1	14	2	1	1
396	0	1	0	0	0	0	0	0	0	0	0	1013	0	68.32777778	0	0	11	NA	NA	1
397	0	1	0	0	0	0	1	0	0	1	0	519	0	44.54722222	0	0	6	NA	NA	0
398	0	0	0	0	0	0	0	0	0	1	0	707	0	27.81944444	0	0	NA	NA	NA	1
399	0	1	0	0	0	0	0	1	0	1	1	512	0	47.59166667	0	0	11	NA	NA	0
400	0	0	0	0	0	0	0	0	0	0	0	642	0	50.40833333	0	0	NA	NA	NA	1
401	0	1	0	0	0	0	0	0	0	0	0	592	0	30.38611111	0	0	2	NA	NA	0
402	0	1	1	0	0	0	0	1	0	1	0	27	1	55.29444444	1	1	27	19	17	0
403	0	0	1	1	1	0	1	1	1	1	0	11	1	74.20277778	0	0	NA	NA	NA	0
404	0	0	0	0	0	1	0	1	0	1	1	657	0	41.27222222	0	0	NA	NA	NA	0
405	0	0	0	0	0	0	0	0	0	0	0	598	0	29.83333333	0	0	NA	NA	NA	0
406	0	1	0	0	1	0	1	1	0	1	0	674	0	83.32777778	0	0	8	NA	NA	0
407	0	1	0	1	0	0	1	1	0	1	0	362	0	61.16944444	0	0	6	NA	NA	1
408	0	1	0	0	0	0	0	0	1	0	0	537	0	57.76111111	0	0	8	NA	NA	1
409	0	0	0	0	0	0	0	0	0	0	0	836	0	18.73611111	0	0	NA	NA	NA	0
410	0	1	0	1	0	0	1	1	0	1	0	758	0	71.51666667	1	0	22	2	NA	0
411	0	0	0	0	0	0	0	0	0	0	0	694	0	18.18055556	0	0	NA	NA	NA	0
412	0	0	0	0	0	0	0	0	0	0	0	854	0	23.80277778	0	0	NA	NA	NA	1
413	0	0	0	0	0	0	0	0	0	0	0	577	0	41.20277778	0	0	NA	NA	NA	1
414	0	0	0	0	0	0	0	0	0	0	0	550	0	36.325	0	0	NA	NA	NA	1
415	0	0	0	0	0	0	1	0	0	0	0	529	0	28.19444444	0	0	NA	NA	NA	0
416	0	1	0	0	0	0	0	0	0	0	0	755	0	52.21388889	1	1	8	1	1	1
417	0	0	0	0	0	0	0	0	0	0	0	787	0	46.525	0	0	NA	NA	NA	1
418	0	1	0	1	0	0	0	1	0	1	0	402	0	65.83888889	1	0	14	5	NA	0
419	0	1	0	0	0	0	0	0	0	0	0	569	0	43.82222222	0	0	3	NA	NA	0
420	0	0	0	0	0	0	0	0	0	0	0	625	0	36.07777778	0	0	NA	NA	NA	1
421	0	0	0	0	0	0	0	0	0	0	0	390	0	55.41111111	0	0	NA	NA	NA	1
422	0	0	0	0	0	0	0	0	0	0	0	378	0	34.72222222	0	0	NA	NA	NA	0
423	0	1	0	0	0	0	0	0	0	0	0	624	0	40.26111111	0	0	11	NA	NA	1
424	0	1	0	0	0	0	0	1	0	1	0	10	1	81.79444444	1	1	10	7	6	0
425	0	1	0	0	1	0	0	0	0	0	0	401	0	41.06111111	1	0	32	17	NA	0
426	0	0	0	0	0	0	0	1	0	1	0	553	0	65.725	0	0	NA	NA	NA	0
427	0	0	0	0	0	0	0	0	0	0	0	626	0	27.84444444	0	0	NA	NA	NA	0
428	0	0	0	0	0	0	0	0	0	0	0	616	0	28.75277778	0	0	NA	NA	NA	1
429	0	0	0	0	1	0	0	1	0	1	0	528	0	72.18888889	0	0	NA	NA	NA	0
430	0	1	0	0	1	0	0	0	0	1	0	515	0	39.87222222	0	0	5	NA	NA	1
431	0	0	0	0	0	0	0	0	0	0	0	541	0	95.34444444	0	0	NA	NA	NA	0
432	0	1	1	0	0	0	0	1	0	1	0	31	1	60.98888889	1	1	28	27	26	0
433	0	1	0	0	1	0	0	0	0	0	0	388	0	33.44722222	0	0	6	NA	NA	1
434	0	0	0	0	0	0	0	0	0	0	0	655	0	41.9	0	0	NA	NA	NA	0
435	0	1	0	0	0	0	0	0	0	0	0	398	0	57.99722222	0	0	11	NA	NA	1
436	0	0	0	0	0	0	0	0	0	0	0	502	0	53.175	0	0	NA	NA	NA	1
437	0	0	0	0	0	0	0	0	0	1	0	656	0	39.25833333	0	0	NA	NA	NA	1
438	0	0	0	0	0	0	0	0	0	0	0	758	0	28.25277778	0	0	NA	NA	NA	0
439	0	0	0	0	0	1	1	1	1	0	0	525	0	93.67777778	0	0	NA	NA	NA	0
440	0	0	0	0	0	0	0	0	0	1	0	648	0	60.33611111	0	0	NA	NA	NA	0
441	0	0	0	0	1	0	0	1	0	1	0	606	0	65.33333333	0	0	NA	NA	NA	0
442	0	1	0	1	0	0	1	1	0	1	1	13	1	80.32222222	1	1	13	8	4	1
443	0	1	0	0	0	0	0	0	0	0	0	386	0	40.21388889	1	0	11	7	NA	1
444	0	1	0	1	0	0	1	1	0	1	0	896	0	55.96111111	0	0	13	NA	NA	0
445	0	0	0	0	0	0	0	0	0	0	0	754	0	59.29166667	0	0	NA	NA	NA	0
446	0	0	0	0	0	0	0	1	0	1	0	486	0	61.81388889	0	0	NA	NA	NA	0
447	0	0	0	1	0	1	0	0	0	1	1	623	0	59.725	0	0	NA	NA	NA	0
448	0	0	0	0	0	0	0	0	0	0	0	509	0	37.1	0	0	NA	NA	NA	0
449	0	1	0	0	0	0	0	1	0	0	0	374	0	78.10555556	0	0	12	NA	NA	0
450	0	1	0	0	0	0	0	0	0	0	0	383	0	41.56111111	0	0	9	NA	NA	0
451	0	0	0	0	1	1	1	1	0	0	0	657	0	37.14444444	0	0	NA	NA	NA	0
452	0	0	0	0	0	0	0	1	0	1	0	516	0	48.38333333	0	0	NA	NA	NA	0
453	0	1	0	0	0	0	0	1	0	0	0	509	0	65.40277778	0	0	12	NA	NA	1
454	0	0	0	0	0	0	0	0	0	0	0	751	0	18.91944444	0	0	NA	NA	NA	0
455	0	0	0	0	0	0	0	0	0	0	0	494	0	49.40833333	0	0	NA	NA	NA	0
456	0	0	0	0	0	0	0	1	0	0	0	635	0	57.29166667	0	0	NA	NA	NA	0
457	0	0	0	0	0	0	0	0	0	0	0	398	0	47.46111111	0	0	NA	NA	NA	0
458	0	1	0	0	0	0	0	1	0	1	0	1020	0	76.06111111	0	0	13	NA	NA	0
459	0	1	0	0	0	0	1	1	0	1	1	11	1	81.86666667	1	1	11	9	9	1
460	0	0	0	0	0	0	0	0	0	1	0	643	0	40.52777778	0	0	NA	NA	NA	0
461	0	1	0	1	0	0	1	1	1	1	0	13	1	72.71388889	1	1	13	2	2	0
462	0	0	0	0	0	0	0	0	0	0	0	496	0	18.03055556	0	0	NA	NA	NA	0
463	0	0	0	0	0	0	0	0	0	0	0	546	0	36.81666667	0	0	NA	NA	NA	0
464	0	0	0	1	1	0	0	0	0	0	0	667	0	56.68611111	0	0	NA	NA	NA	0
465	0	1	1	0	1	0	1	1	1	0	0	869	0	48.65	0	0	9	NA	NA	0
466	0	1	0	0	0	0	0	1	0	1	0	385	0	59.01388889	0	0	9	NA	NA	0
467	0	1	0	0	0	0	0	0	0	0	0	627	0	59.50277778	0	0	4	NA	NA	1
468	0	1	0	0	0	0	0	0	0	0	0	722	0	72.06666667	0	0	7	NA	NA	1
469	0	1	0	0	0	0	0	0	0	1	0	6	1	58.20833333	1	0	6	3	NA	1
470	0	1	0	0	0	0	1	1	0	0	0	7	1	92.71388889	1	1	7	1	1	0
471	0	0	0	0	0	0	0	0	0	0	0	578	0	51.32777778	0	0	NA	NA	NA	1
472	0	1	0	0	0	0	0	0	0	0	0	378	0	48.16388889	0	0	9	NA	NA	1
473	0	1	0	0	1	0	0	0	0	0	1	171	1	56.30555556	0	0	16	NA	NA	1
474	0	0	0	0	0	1	0	0	0	0	0	784	0	53.35555556	0	0	NA	NA	NA	0
475	0	1	0	0	0	0	0	0	0	0	0	685	0	32.92777778	0	0	8	NA	NA	1
476	0	0	0	0	0	0	0	1	0	1	0	691	0	38.26666667	0	0	NA	NA	NA	0
477	0	1	0	0	0	0	0	1	0	0	0	760	0	84.44722222	0	0	11	NA	NA	0
478	0	0	0	0	0	0	0	1	0	1	0	394	0	60.86388889	0	0	NA	NA	NA	1
479	0	0	0	0	1	0	0	1	0	1	0	532	0	46.76388889	0	0	NA	NA	NA	0
480	0	1	0	0	1	0	0	1	0	0	0	752	0	71.23611111	0	0	8	NA	NA	0
481	0	1	0	0	0	0	0	0	0	0	0	369	0	40.29166667	0	0	4	NA	NA	0
482	0	1	0	0	0	0	0	0	0	0	0	384	0	23.64166667	1	1	9	7	1	0
483	0	0	0	0	0	0	0	0	0	0	0	529	0	48.85277778	0	0	NA	NA	NA	1
484	0	1	0	0	1	1	0	0	1	0	0	634	0	59.31666667	1	0	30	20	NA	0
485	0	0	0	0	0	1	0	0	0	0	0	791	0	36.89444444	0	0	NA	NA	NA	0
486	0	1	0	0	0	0	0	0	0	0	0	723	0	20.575	0	0	6	NA	NA	1
487	0	1	0	1	1	0	1	1	1	1	1	6	1	87.24722222	1	1	8	6	4	1
488	0	1	0	0	0	0	1	1	1	1	1	12	1	56.62777778	1	1	10	8	1	0
489	0	0	0	0	0	1	0	1	0	0	0	626	0	51.09444444	0	0	NA	NA	NA	0
490	0	0	0	0	0	0	0	1	0	1	0	0	1	70.75277778	0	0	NA	NA	NA	1
491	0	0	0	0	0	0	1	0	0	0	0	706	0	38.15277778	0	0	NA	NA	NA	1
492	0	0	0	0	0	0	0	1	0	1	0	479	0	33.65833333	0	0	NA	NA	NA	0
493	0	1	0	0	1	1	1	1	1	1	0	8	1	89.275	1	1	8	2	2	0
494	0	1	0	0	1	0	0	0	1	0	0	850	0	27.10833333	0	0	15	NA	NA	0
495	0	0	0	0	0	1	0	0	0	0	0	604	0	31.48333333	0	0	NA	NA	NA	0
496	0	1	0	0	0	0	0	1	0	0	0	544	0	60.66944444	0	0	7	NA	NA	0
497	0	1	0	0	0	0	0	1	0	0	0	394	0	67.21111111	0	0	4	NA	NA	1
498	0	0	0	0	0	0	0	0	0	0	0	807	0	32.51666667	0	0	NA	NA	NA	0
499	0	0	0	0	0	0	0	1	0	1	0	551	0	58.59722222	0	0	NA	NA	NA	0
500	0	0	0	0	0	0	0	0	0	0	0	608	0	22.99166667	0	0	NA	NA	NA	0
501	0	0	0	0	0	0	0	0	1	0	0	651	0	46.61944444	0	0	NA	NA	NA	0
502	0	0	0	0	0	0	0	0	0	0	0	586	0	51.96944444	0	0	NA	NA	NA	1
503	0	0	0	0	0	0	0	0	0	0	0	744	0	28.07222222	0	0	NA	NA	NA	1
504	0	0	0	0	0	0	0	0	0	0	0	615	0	44.32222222	0	0	NA	NA	NA	0
505	0	0	0	0	0	0	0	0	0	0	0	700	0	45.21666667	0	0	NA	NA	NA	0
506	0	0	0	0	0	0	0	0	0	0	0	744	0	34.71388889	0	0	NA	NA	NA	1
507	0	1	0	0	0	0	0	0	0	0	0	454	0	54.68888889	0	0	3	NA	NA	1
508	0	0	0	1	0	0	0	1	0	1	0	655	0	61.15555556	0	0	NA	NA	NA	0
509	0	0	0	0	0	0	0	0	0	0	0	676	0	44.74722222	0	0	NA	NA	NA	1
510	0	0	0	0	0	0	0	1	0	0	0	380	0	56.34166667	0	0	NA	NA	NA	1
511	0	1	0	0	0	0	0	0	0	0	0	513	0	49.92222222	1	0	16	7	NA	1
512	0	0	0	0	1	0	1	0	0	0	0	472	0	33.14444444	0	0	NA	NA	NA	0
513	0	1	0	0	0	0	0	0	0	0	0	787	0	18.67777778	0	0	7	NA	NA	1
514	0	0	0	0	0	0	0	0	0	0	0	606	0	27.40833333	0	0	NA	NA	NA	0
515	0	0	0	0	1	1	0	1	0	1	0	503	0	42.71388889	0	0	NA	NA	NA	1
516	0	0	0	0	0	0	0	0	0	0	0	753	0	27.60833333	0	0	NA	NA	NA	0
517	0	0	0	0	1	0	1	1	0	1	0	378	0	86.71111111	0	0	NA	NA	NA	0
518	0	1	0	0	0	0	0	0	0	1	1	14	1	38.09166667	1	0	7	1	NA	1
519	0	0	0	0	0	0	0	0	0	1	0	621	0	36.85555556	0	0	NA	NA	NA	1
520	0	0	0	0	0	0	0	0	0	0	0	607	0	26.21666667	0	0	NA	NA	NA	0
521	0	0	0	0	0	0	0	0	0	0	0	796	0	20.39722222	0	0	NA	NA	NA	0
522	0	0	0	0	0	0	0	1	0	1	0	532	0	46.48333333	0	0	NA	NA	NA	0
523	0	0	0	1	0	0	0	1	0	0	1	42	1	89.42777778	0	0	NA	NA	NA	0
524	0	0	0	0	0	0	0	1	0	0	0	525	0	63.91666667	0	0	NA	NA	NA	0
525	0	1	0	0	0	0	0	0	0	0	0	535	0	56.75833333	0	0	6	NA	NA	1
526	0	1	0	0	0	0	0	1	0	1	0	608	0	65.74722222	0	0	1	NA	NA	0
527	0	0	0	0	0	0	0	0	0	0	0	755	0	27.95277778	0	0	NA	NA	NA	1
528	0	0	0	0	0	0	0	0	0	0	0	764	0	69.51388889	0	0	NA	NA	NA	0
529	0	0	0	0	0	0	0	0	0	0	0	380	0	69.94444444	0	0	NA	NA	NA	0
530	0	0	0	0	0	0	0	1	0	0	0	815	0	67.47222222	0	0	NA	NA	NA	0
531	0	0	0	1	0	0	1	1	0	1	0	667	0	77.60833333	0	0	NA	NA	NA	0
532	0	1	0	0	0	0	0	1	0	0	0	761	0	50.14722222	0	0	5	NA	NA	0
533	0	0	0	0	0	0	0	1	0	1	0	698	0	77.26944444	0	0	NA	NA	NA	1
534	0	0	0	0	0	0	0	0	0	0	0	531	0	31.425	0	0	NA	NA	NA	0
535	0	0	0	0	0	0	0	1	0	0	0	385	0	68.88888889	0	0	NA	NA	NA	0
536	0	1	0	0	0	0	0	0	0	0	0	373	0	42.975	0	0	5	NA	NA	1
537	0	1	0	0	0	0	0	0	0	0	0	1013	0	79.65833333	0	0	17	NA	NA	1
538	0	0	0	0	0	0	0	0	0	0	0	745	0	47.14722222	0	0	NA	NA	NA	0
539	0	1	0	0	0	1	0	1	0	0	1	876	0	56.33888889	0	0	9	NA	NA	1
540	0	1	0	0	0	0	0	1	0	1	0	13	1	42.85277778	1	1	14	14	13	1
541	0	0	0	0	0	0	0	0	0	1	0	733	0	31.32222222	0	0	NA	NA	NA	0
542	0	0	0	0	1	0	1	0	0	0	0	544	0	22.84722222	0	0	NA	NA	NA	0
543	0	0	0	0	0	0	0	0	0	0	0	727	0	54.95277778	0	0	NA	NA	NA	0
544	0	1	0	0	0	0	0	0	0	0	1	575	0	57.75277778	1	1	21	18	12	1
545	0	1	0	0	0	0	0	1	0	1	0	507	0	49.80833333	0	0	9	NA	NA	0
546	0	0	0	0	0	0	0	0	0	0	0	570	0	46.76944444	0	0	NA	NA	NA	1
547	0	0	0	0	0	0	0	0	0	0	0	418	0	75.84444444	0	0	NA	NA	NA	0
548	0	1	0	0	1	0	0	0	0	1	0	381	0	39.23333333	0	0	5	NA	NA	0
549	0	0	0	0	0	0	0	0	0	0	0	372	0	59.11111111	0	0	NA	NA	NA	0
550	0	0	0	0	1	0	0	0	0	0	0	581	0	34.39444444	0	0	NA	NA	NA	0
551	0	0	0	1	0	1	1	1	1	1	0	537	0	52.26111111	0	0	NA	NA	NA	0
552	0	1	0	0	0	0	0	0	0	0	0	547	0	40.61944444	0	0	6	NA	NA	0
553	0	1	0	0	0	0	0	1	0	1	0	6	1	91.77777778	1	1	6	3	3	1
554	0	0	0	0	0	0	0	1	0	1	0	512	0	56.625	0	0	NA	NA	NA	1
555	0	0	0	0	0	0	0	0	1	0	0	504	0	30.84722222	0	0	NA	NA	NA	1
556	0	1	0	0	0	0	0	1	0	0	0	5	1	72.025	0	0	2	NA	NA	1
557	0	1	0	0	0	0	0	0	0	0	0	848	0	43.93055556	0	0	5	NA	NA	1
558	0	0	0	0	0	0	0	0	0	0	0	608	0	31.66388889	0	0	NA	NA	NA	1
559	0	0	0	0	0	0	0	0	0	0	0	390	0	26.87777778	0	0	NA	NA	NA	1
560	0	0	0	0	0	0	0	0	0	0	0	567	0	48.26944444	0	0	NA	NA	NA	0
561	0	1	0	0	0	0	0	0	0	0	0	858	0	49.99722222	1	0	21	1	NA	0
562	0	1	0	0	0	0	0	0	0	1	0	370	0	68.05555556	0	0	6	NA	NA	0
563	0	0	0	1	0	0	0	1	0	1	0	659	0	39.28611111	0	0	NA	NA	NA	1
564	0	1	0	1	0	0	1	1	0	0	1	86	1	83.65277778	1	1	56	52	51	0
565	0	1	0	0	0	0	1	0	0	1	0	514	0	28.13611111	0	0	5	NA	NA	1
566	0	1	0	0	1	0	0	1	0	1	0	20	1	79.75277778	1	1	20	13	12	1
567	0	0	0	0	0	0	0	1	0	1	0	499	0	62.06944444	0	0	NA	NA	NA	0
568	0	0	0	0	0	0	0	0	0	0	0	703	0	21.13888889	0	0	NA	NA	NA	0
569	0	0	0	0	0	0	0	0	0	0	0	393	0	35.04166667	0	0	NA	NA	NA	0
570	0	0	0	0	0	0	0	0	0	0	0	507	0	26.02777778	0	0	NA	NA	NA	0
571	0	1	0	0	0	0	0	0	0	0	0	466	0	33.1	0	0	4	NA	NA	0
572	0	0	0	0	0	0	0	0	0	0	0	753	0	28.46944444	0	0	NA	NA	NA	1
573	0	1	0	0	0	0	0	1	1	1	0	641	0	41.64722222	0	0	12	NA	NA	1
574	0	1	0	0	0	0	1	1	1	1	0	18	1	86.41944444	1	1	19	10	10	0
575	0	0	0	0	1	1	0	1	0	1	0	506	0	65.20833333	0	0	NA	NA	NA	0
576	0	0	0	0	0	0	1	1	0	1	0	810	0	75.11666667	0	0	NA	NA	NA	1
577	0	0	0	0	0	0	0	0	0	0	0	554	0	53.00833333	0	0	NA	NA	NA	0
578	0	0	0	0	1	1	1	1	0	1	0	599	0	74.09166667	0	0	NA	NA	NA	0
579	0	1	0	0	0	0	0	0	0	1	0	508	0	63.70555556	0	0	10	NA	NA	0
580	0	0	0	0	0	0	0	0	0	1	0	522	0	55.89166667	0	0	NA	NA	NA	0
581	0	0	0	0	0	0	0	0	0	0	0	615	0	34.74444444	0	0	NA	NA	NA	0
582	0	1	0	0	0	0	0	1	0	1	0	15	1	91.35	1	1	15	12	11	0
583	0	1	0	1	0	0	0	1	0	1	0	553	0	78.91944444	0	0	6	NA	NA	1
584	0	0	0	0	0	0	0	0	0	0	0	734	0	38.31944444	0	0	NA	NA	NA	0
585	0	0	0	0	0	0	0	0	0	0	0	692	0	28.92222222	0	0	NA	NA	NA	0
586	0	0	0	0	0	0	0	0	0	0	0	685	0	28.51944444	0	0	NA	NA	NA	0
587	0	1	0	0	0	0	0	0	0	0	0	536	0	41.91666667	0	0	6	NA	NA	1
588	0	0	0	0	0	0	0	0	0	0	0	709	0	38.61111111	0	0	NA	NA	NA	1
589	0	0	0	0	0	0	0	0	0	1	0	601	0	59.64166667	0	0	NA	NA	NA	1
590	0	1	0	0	0	0	0	0	0	0	0	552	0	48.65	1	0	12	1	NA	0
591	0	0	0	0	0	0	0	0	0	0	0	518	0	27.01388889	0	0	NA	NA	NA	1
592	0	0	0	0	0	0	0	1	0	1	0	540	0	48.82222222	0	0	NA	NA	NA	0
593	0	0	0	0	0	0	0	0	0	0	0	476	0	38.74722222	0	0	NA	NA	NA	0
594	0	0	0	0	0	0	0	0	0	0	0	397	0	38.96111111	0	0	NA	NA	NA	1
595	0	0	0	0	0	0	1	0	0	1	0	708	0	34.79444444	0	0	NA	NA	NA	0
596	0	0	0	0	0	0	0	0	1	1	0	689	0	54.15	0	0	NA	NA	NA	1
597	0	1	0	0	0	0	0	1	0	1	0	645	0	75.26388889	0	0	13	NA	NA	0
598	0	1	0	0	0	1	0	0	0	1	1	690	0	48.73888889	0	0	3	NA	NA	0
599	0	1	0	0	0	0	0	0	0	0	0	731	0	53.19166667	0	0	15	NA	NA	1
600	0	0	0	0	0	0	0	1	0	0	0	517	0	55.58611111	0	0	NA	NA	NA	0
601	0	0	0	0	0	0	0	0	0	0	0	374	0	31.76111111	0	0	NA	NA	NA	1
602	0	1	0	0	0	0	0	1	0	0	0	643	0	59.07777778	1	0	21	1	NA	0
603	0	0	0	0	0	0	0	0	0	0	0	673	0	32.225	0	0	NA	NA	NA	1
604	0	1	0	0	0	0	0	1	0	1	0	1020	0	55.10277778	0	0	14	NA	NA	0
605	0	0	0	0	1	0	0	1	0	0	0	384	0	60.01666667	0	0	NA	NA	NA	0
606	0	0	0	0	0	0	0	0	0	0	0	607	0	24.81666667	0	0	NA	NA	NA	0
607	0	0	0	0	0	0	0	1	1	1	0	812	0	76.67222222	0	0	NA	NA	NA	0
608	0	0	0	0	0	1	1	1	0	1	0	660	0	61.66944444	0	0	NA	NA	NA	1
609	0	1	0	0	0	0	0	1	0	1	0	506	0	65.69166667	0	0	9	NA	NA	0
610	0	1	0	0	0	0	0	0	0	0	0	550	0	44.90555556	0	0	15	NA	NA	0
611	0	1	0	1	1	0	0	1	1	0	0	975	0	72.05833333	0	0	9	NA	NA	0
612	0	1	0	0	0	0	1	0	0	0	0	857	0	29.425	0	0	7	NA	NA	1
613	0	0	0	0	0	0	0	0	0	0	0	678	0	26.46111111	0	0	NA	NA	NA	0
614	0	0	0	0	0	0	0	0	0	0	0	517	0	48.40833333	0	0	NA	NA	NA	1
615	0	1	0	0	0	0	0	0	0	1	1	664	0	63.46944444	0	0	15	NA	NA	0
616	0	1	0	0	0	1	0	0	0	1	0	809	0	54.99722222	0	0	13	NA	NA	0
617	0	0	0	0	0	0	0	0	0	0	0	646	0	46.18055556	0	0	NA	NA	NA	0
618	0	1	0	0	0	0	0	0	0	1	0	369	0	55.31944444	1	0	21	20	NA	0
619	0	0	0	0	0	0	0	0	0	0	0	686	0	56.43888889	0	0	NA	NA	NA	0
620	0	0	0	0	0	0	0	0	1	0	0	521	0	75.81111111	0	0	NA	NA	NA	0
621	0	0	0	0	1	0	0	0	1	0	1	537	0	52.73055556	0	0	NA	NA	NA	1
622	0	0	1	0	0	0	0	0	0	0	0	538	0	33.66111111	0	0	NA	NA	NA	1
623	0	0	0	0	0	0	0	0	0	0	0	595	0	29.98888889	0	0	NA	NA	NA	0
624	0	1	0	0	0	0	1	1	0	0	0	782	0	77.43055556	0	0	11	NA	NA	0
625	0	0	0	0	0	0	0	0	0	0	0	722	0	18.68055556	0	0	NA	NA	NA	0
626	0	1	0	0	0	0	0	1	0	1	0	573	0	65.86944444	0	0	8	NA	NA	0
627	0	1	0	0	0	0	1	1	0	0	0	9	1	72.99444444	1	1	8	5	5	0
628	0	1	0	0	1	0	0	1	0	0	0	143	1	77.8	0	0	10	NA	NA	0
629	0	1	0	0	0	0	0	0	0	0	0	748	0	57.18333333	0	0	9	NA	NA	1
630	0	0	0	0	0	0	0	0	0	0	0	649	0	48.16666667	0	0	NA	NA	NA	1
631	0	0	0	0	1	0	0	0	0	0	0	785	0	50.70555556	0	0	NA	NA	NA	0
632	0	0	0	0	0	0	0	0	0	0	0	516	0	36.40277778	0	0	NA	NA	NA	0
633	0	1	0	0	0	0	0	0	0	0	0	680	0	45.90277778	0	0	5	NA	NA	0
634	0	0	0	0	0	0	1	0	0	0	0	744	0	28.575	0	0	NA	NA	NA	0
635	0	0	0	0	0	0	1	1	0	0	0	592	0	54.85555556	0	0	NA	NA	NA	1
636	0	0	0	0	0	0	0	0	0	0	0	780	0	57.36944444	0	0	NA	NA	NA	1
637	0	1	0	0	0	0	0	1	0	0	0	538	0	76.575	0	0	6	NA	NA	0
638	0	0	0	0	0	0	0	0	0	0	0	543	0	40.33888889	0	0	NA	NA	NA	0
639	0	0	0	0	0	0	0	0	0	0	0	367	0	52.01111111	0	0	NA	NA	NA	0
640	0	0	0	0	0	0	0	0	0	0	0	660	0	27.51388889	0	0	NA	NA	NA	0
641	0	1	0	0	1	0	0	1	0	0	0	382	0	45.11388889	0	0	4	NA	NA	0
642	0	0	0	0	0	0	0	0	0	1	0	816	0	36.23333333	0	0	NA	NA	NA	0
643	0	0	0	0	0	0	0	0	0	0	0	842	0	27.87222222	0	0	NA	NA	NA	0
644	0	1	0	0	0	0	0	1	0	0	0	382	0	40.15833333	0	0	7	NA	NA	1
645	0	1	0	0	0	0	1	1	0	1	0	739	0	77.78055556	1	0	13	3	NA	0
646	0	0	0	0	0	0	0	1	0	1	0	398	0	65.65277778	0	0	NA	NA	NA	1
647	0	0	0	0	0	0	0	0	0	0	0	760	0	59.04444444	0	0	NA	NA	NA	0
648	0	1	0	0	0	0	0	0	0	0	0	383	0	56.65833333	0	0	8	NA	NA	0
649	0	1	0	1	0	0	0	1	0	1	0	514	0	60.34166667	0	0	18	NA	NA	1
650	0	0	0	0	0	0	0	0	0	0	0	544	0	28.83611111	0	0	NA	NA	NA	0
651	0	0	0	0	0	0	0	0	0	1	0	764	0	25.32777778	0	0	NA	NA	NA	1
652	0	0	0	0	0	0	0	0	0	1	0	516	0	52.26388889	0	0	NA	NA	NA	1
653	0	1	0	0	0	0	0	1	0	1	0	368	0	52.48333333	0	0	10	NA	NA	1
654	0	1	0	0	0	0	0	1	0	1	0	804	0	72.80277778	0	0	5	NA	NA	0
655	0	0	0	0	1	1	0	1	0	1	0	548	0	53.61111111	0	0	NA	NA	NA	1
656	0	0	0	0	0	0	0	0	0	0	0	596	0	37.19722222	0	0	NA	NA	NA	1
657	0	1	0	0	0	0	1	0	0	1	0	552	0	45.68333333	0	0	7	NA	NA	1
658	0	1	0	0	0	1	1	0	0	0	0	719	0	39.65555556	0	0	6	NA	NA	1
659	0	0	0	0	0	0	0	0	0	0	0	603	0	22.51111111	0	0	NA	NA	NA	1
660	0	0	0	0	0	0	0	0	0	0	0	623	0	31.77222222	0	0	NA	NA	NA	1
661	0	0	0	0	1	0	0	0	0	0	0	769	0	50.50277778	0	0	NA	NA	NA	0
662	0	0	0	0	0	1	0	0	0	0	0	697	0	39.28888889	0	0	NA	NA	NA	0
663	0	0	0	0	0	0	1	1	0	1	0	618	0	72.96944444	0	0	NA	NA	NA	0
664	0	0	0	0	0	0	0	0	0	0	0	362	0	53.20277778	0	0	NA	NA	NA	0
665	0	0	0	0	1	0	0	0	0	0	0	722	0	21.9	0	0	NA	NA	NA	0
666	0	0	0	0	0	1	0	0	0	1	0	527	0	52.21666667	0	0	NA	NA	NA	1
667	0	0	0	0	0	0	0	0	0	1	0	645	0	91.68611111	0	0	NA	NA	NA	1
668	0	1	1	0	1	1	0	0	0	1	0	739	0	49.76666667	0	0	9	NA	NA	1
669	0	1	0	0	0	0	0	0	0	0	0	375	0	51.42222222	0	0	9	NA	NA	0
670	0	1	0	0	0	0	0	0	0	1	0	386	0	59.49722222	0	0	7	NA	NA	1
671	0	0	0	0	0	0	0	0	0	0	0	731	0	30.84444444	0	0	NA	NA	NA	0
672	0	1	0	0	0	0	0	0	0	1	0	543	0	88.15833333	0	0	16	NA	NA	0
673	0	0	0	0	0	0	0	1	0	0	0	707	0	64.48611111	0	0	NA	NA	NA	0
674	0	0	0	0	0	0	0	0	0	0	0	635	0	19.52222222	0	0	NA	NA	NA	0
675	0	0	0	0	0	0	0	0	0	0	0	582	0	35.95833333	0	0	NA	NA	NA	1
676	0	0	0	0	0	0	0	0	0	0	0	758	0	22.91388889	0	0	NA	NA	NA	0
677	0	1	0	0	0	0	0	1	0	0	0	753	0	77.85	0	0	7	NA	NA	0
678	0	1	0	0	0	0	0	0	1	0	0	757	0	58.96944444	0	0	9	NA	NA	1
679	0	1	1	0	1	1	0	1	0	1	0	397	0	55.88611111	0	0	34	NA	NA	0
680	0	0	0	0	0	0	0	0	0	0	0	799	0	51.40833333	0	0	NA	NA	NA	0
681	0	1	0	1	0	0	1	0	1	0	1	791	0	69.95277778	1	0	12	3	NA	1
682	0	1	0	0	1	0	0	1	0	1	0	762	0	63.18888889	0	0	11	NA	NA	0
683	0	0	0	1	0	0	1	1	1	1	0	686	0	56.40833333	0	0	NA	NA	NA	1
684	0	0	0	0	0	0	0	0	0	0	0	666	0	30.08055556	0	0	NA	NA	NA	1
685	0	0	0	0	0	0	0	0	0	0	0	637	0	38.60833333	0	0	NA	NA	NA	0
686	0	0	0	0	0	0	0	1	0	1	0	559	0	32.65833333	0	0	NA	NA	NA	0
687	0	0	0	0	0	0	0	0	0	0	0	592	0	37.41388889	0	0	NA	NA	NA	1
688	0	1	0	0	0	0	0	0	0	1	0	360	0	37.06666667	0	0	8	NA	NA	0
689	0	1	0	0	0	0	1	0	0	1	0	678	0	47.28888889	0	0	8	NA	NA	1
690	0	0	0	0	0	0	0	0	0	0	0	653	0	47.03333333	0	0	NA	NA	NA	1
691	0	1	0	0	0	0	0	0	0	0	0	388	0	39.29722222	0	0	7	NA	NA	0
692	0	1	0	1	0	0	0	0	0	0	0	731	0	42.74444444	0	0	1	NA	NA	1
693	0	1	0	0	0	0	0	0	0	0	0	465	0	70.55277778	0	0	1	NA	NA	0
694	0	0	0	0	0	0	0	0	0	0	0	691	0	50.14722222	0	0	NA	NA	NA	0
695	0	0	0	0	1	0	0	0	0	0	1	525	0	37.06111111	0	0	NA	NA	NA	1
696	0	0	0	0	0	0	0	0	0	0	1	502	0	54.60555556	0	0	NA	NA	NA	0
697	0	1	0	0	0	0	0	1	0	0	0	24	1	77.28888889	1	1	24	14	13	0
698	0	0	0	0	1	1	0	1	0	0	0	647	0	42.83333333	0	0	NA	NA	NA	0
699	0	0	0	0	1	0	1	1	1	1	1	610	0	70.94444444	0	0	NA	NA	NA	0
700	0	1	0	0	0	0	0	0	1	0	0	591	0	36.70833333	0	0	7	NA	NA	1
701	0	0	0	0	0	0	0	1	0	1	0	801	0	72.62222222	0	0	NA	NA	NA	0
702	0	0	0	0	0	0	0	0	0	1	0	500	0	56.61388889	0	0	NA	NA	NA	0
703	0	0	0	0	0	0	0	1	0	0	0	845	0	25.13055556	0	0	NA	NA	NA	1
704	0	0	0	0	1	0	0	0	0	0	0	521	0	56.56944444	0	0	NA	NA	NA	0
705	0	1	0	0	0	0	1	1	1	1	0	805	0	80.28611111	0	0	14	NA	NA	0
706	0	0	0	0	0	0	0	1	0	0	0	791	0	68.61111111	0	0	NA	NA	NA	0
707	0	1	0	1	0	0	0	0	0	0	0	362	0	42.20277778	0	0	11	NA	NA	1
708	0	1	0	0	0	1	1	1	1	1	0	645	0	63.86388889	0	0	6	NA	NA	0
709	0	1	0	1	1	0	0	0	0	1	0	640	0	32.93611111	0	0	7	NA	NA	1
710	0	1	0	0	0	0	1	1	0	1	0	827	0	77.09722222	1	0	29	24	NA	0
711	0	0	0	0	0	0	0	1	0	0	0	885	0	22.65277778	0	0	NA	NA	NA	0
712	0	0	0	0	0	0	0	0	0	0	0	649	0	48.11388889	0	0	NA	NA	NA	1
713	0	0	0	0	1	0	0	1	0	1	0	609	1	68.7	0	0	NA	NA	NA	0
714	0	1	0	0	0	0	0	1	0	1	0	770	0	55.54722222	0	0	7	NA	NA	0
715	0	0	0	0	0	0	0	0	0	0	0	540	0	45.70555556	0	0	NA	NA	NA	1
716	0	0	0	0	1	0	1	1	0	0	1	498	0	59.22222222	0	0	NA	NA	NA	0
717	0	0	0	0	0	0	0	0	0	0	0	627	0	36.60555556	0	0	NA	NA	NA	0
718	0	0	0	0	0	0	0	0	0	0	0	404	0	40.05833333	0	0	NA	NA	NA	0
719	0	0	0	0	0	0	0	0	0	0	0	398	0	35.68888889	0	0	NA	NA	NA	1
720	0	1	0	0	1	0	0	0	0	0	0	418	0	49.45833333	0	0	4	NA	NA	1
721	0	1	0	0	1	0	0	0	0	0	0	382	0	76.48055556	0	0	6	NA	NA	0
722	0	0	0	0	0	0	0	0	0	0	0	728	0	20.03333333	0	0	NA	NA	NA	1
723	0	1	0	1	0	0	0	0	0	0	0	531	0	71.81944444	1	0	18	7	NA	1
724	0	0	0	0	0	0	0	0	0	0	0	385	0	51.23333333	0	0	NA	NA	NA	0
725	0	0	0	0	0	0	0	0	0	0	0	393	0	44.87777778	0	0	NA	NA	NA	1
726	0	0	0	0	1	1	1	1	0	1	0	588	0	58.21944444	0	0	NA	NA	NA	0
727	0	0	0	0	0	0	1	1	0	1	0	509	0	53.05277778	0	0	NA	NA	NA	0
728	0	1	1	0	0	0	0	1	0	0	1	861	0	43.16388889	0	0	9	NA	NA	0
729	0	1	0	0	0	1	0	0	0	0	0	382	0	42.91388889	1	0	6	1	NA	1
730	0	0	0	0	1	1	0	0	0	0	0	484	0	47.04722222	0	0	NA	NA	NA	0
731	0	0	0	1	1	0	0	1	0	0	1	781	0	80.86111111	0	0	NA	NA	NA	1
732	0	1	0	0	0	0	1	1	0	1	0	395	0	71.29722222	0	0	7	NA	NA	0
733	0	1	0	0	0	0	0	0	0	0	0	760	0	29.76666667	0	0	7	NA	NA	1
734	0	0	0	0	0	0	0	1	0	0	0	616	0	54.9	0	0	NA	NA	NA	1
735	0	1	0	0	0	0	0	0	0	0	0	553	0	51.68333333	0	0	10	NA	NA	1
736	0	1	0	0	1	0	0	0	0	0	0	611	0	73.75555556	1	0	38	31	NA	1
737	0	0	0	1	0	0	1	0	1	0	0	612	0	78.01944444	0	0	NA	NA	NA	0
738	0	0	0	0	0	0	0	0	0	0	0	517	0	27.66388889	0	0	NA	NA	NA	0
739	0	0	0	1	1	0	0	1	0	1	0	413	0	49.63333333	0	0	NA	NA	NA	0
740	0	0	0	0	0	0	0	0	0	0	0	621	0	26.06388889	0	0	NA	NA	NA	1
741	0	1	0	1	0	0	1	1	0	0	0	17	1	91.23611111	1	1	17	3	2	1
742	0	1	0	0	0	0	0	0	0	0	0	800	0	58.37222222	0	0	3	NA	NA	0
743	0	1	0	0	0	0	0	1	0	1	0	870	0	73.13611111	0	0	14	NA	NA	0
744	0	1	0	0	0	0	0	1	0	0	0	625	0	90.81944444	0	0	8	NA	NA	0
745	0	1	0	0	0	0	1	1	1	1	0	555	0	74.80833333	0	0	12	NA	NA	1
746	0	0	0	0	0	0	0	0	0	0	0	398	0	24.53055556	0	0	NA	NA	NA	0
747	0	0	0	0	0	1	0	1	0	1	0	928	0	52.59444444	0	0	NA	NA	NA	0
748	0	0	0	0	0	0	0	0	0	0	0	743	0	22.04722222	0	0	NA	NA	NA	0
749	0	0	0	0	0	0	0	0	0	1	0	746	0	43.01666667	0	0	NA	NA	NA	0
750	0	1	0	0	0	0	1	0	0	0	1	505	0	68.50277778	0	0	7	NA	NA	1
751	0	1	0	0	0	0	1	1	0	0	0	8	1	90.24166667	1	0	8	1	NA	1
752	0	1	0	1	0	0	0	1	0	1	0	740	0	48.60555556	0	0	11	NA	NA	0
753	0	0	0	0	0	0	0	0	0	0	0	695	0	33.61111111	0	0	NA	NA	NA	1
754	0	0	1	0	0	1	0	1	0	1	0	719	0	69.98333333	0	0	NA	NA	NA	0
755	0	0	0	0	0	0	0	0	0	0	0	536	0	49.48055556	0	0	NA	NA	NA	1
756	0	0	0	0	0	0	0	0	0	0	0	523	0	51.80833333	0	0	NA	NA	NA	0
757	0	0	0	0	0	0	1	0	1	1	0	420	0	46.925	0	0	NA	NA	NA	1
758	0	0	0	0	0	0	0	1	0	1	0	598	0	50.43333333	0	0	NA	NA	NA	1
759	0	1	0	0	0	0	0	0	0	0	0	808	0	45.53055556	0	0	1	NA	NA	0
760	0	0	0	0	1	0	0	1	0	0	0	564	0	61.35277778	0	0	NA	NA	NA	1
761	0	0	0	0	0	1	0	0	0	0	1	506	0	46.09722222	0	0	NA	NA	NA	0
762	0	0	0	0	0	0	0	0	0	0	0	448	0	31.14444444	0	0	NA	NA	NA	1
763	0	0	0	0	0	1	0	0	0	0	0	534	0	36.08055556	0	0	NA	NA	NA	1
764	0	0	0	0	0	0	1	1	1	1	0	614	0	70.31388889	0	0	NA	NA	NA	1
765	0	0	0	0	0	0	0	0	0	0	0	562	0	18.45555556	0	0	NA	NA	NA	0
766	0	1	0	0	1	0	0	1	0	0	0	873	0	70.73611111	0	0	7	NA	NA	1
767	0	1	0	0	0	0	0	0	0	0	0	10	1	49.16666667	1	1	11	9	5	1
768	0	1	0	0	1	0	0	1	0	0	0	540	0	50.425	1	0	14	8	NA	0
769	0	0	1	0	0	0	0	0	0	0	0	532	0	34.21944444	0	0	NA	NA	NA	1
770	0	0	0	0	0	0	0	0	0	0	0	1010	0	43.51388889	0	0	NA	NA	NA	1
771	0	0	0	0	0	0	0	0	0	0	0	431	0	24.86388889	0	0	NA	NA	NA	0
772	0	1	1	0	1	0	1	0	0	0	0	533	0	43.86666667	0	0	7	NA	NA	0
773	0	0	0	0	0	0	0	0	0	0	0	616	0	31.93055556	0	0	NA	NA	NA	0
774	0	0	0	1	0	0	0	0	1	0	0	1020	0	58.13055556	0	0	NA	NA	NA	0
775	0	0	0	0	0	0	0	0	0	0	0	646	0	27.79722222	0	0	NA	NA	NA	0
776	0	0	0	0	0	0	0	0	0	0	0	687	0	52.43333333	0	0	NA	NA	NA	1
777	0	1	0	0	0	0	0	0	0	0	0	797	0	84.25555556	0	0	11	NA	NA	0
778	0	1	0	0	1	0	0	1	0	1	1	806	0	57.10555556	0	0	8	NA	NA	0
779	0	0	0	0	0	0	0	0	0	0	0	518	0	38.98055556	0	0	NA	NA	NA	0
780	0	0	0	0	0	0	0	0	0	0	1	634	0	54.16944444	0	0	NA	NA	NA	0
781	0	0	0	0	0	0	0	0	0	0	0	539	0	34.43333333	0	0	NA	NA	NA	0
782	0	1	0	0	0	0	0	0	0	0	0	645	0	39.24722222	0	0	7	NA	NA	1
783	0	0	0	0	0	0	0	1	0	0	0	599	0	70.69444444	0	0	NA	NA	NA	0
784	0	0	0	0	0	0	0	0	0	0	0	771	0	58.25	0	0	NA	NA	NA	0
785	0	1	0	1	0	1	1	1	0	1	0	514	0	48.65555556	0	0	9	NA	NA	0
786	0	1	0	0	0	0	0	0	0	0	0	386	0	48.54444444	0	0	2	NA	NA	0
787	0	1	0	0	0	0	0	1	0	1	0	633	0	89.86388889	0	0	9	NA	NA	0
788	0	1	0	0	0	0	0	0	0	0	0	523	0	40.01666667	1	0	8	3	NA	1
789	0	0	0	0	0	0	0	1	0	0	0	563	0	41.60833333	0	0	NA	NA	NA	1
790	0	1	0	1	0	0	1	1	0	1	0	536	0	59.44166667	0	0	13	NA	NA	0
791	0	1	0	0	1	0	0	1	0	1	0	904	0	53.79166667	0	0	11	NA	NA	0
792	0	1	0	0	0	0	0	0	0	0	0	13	1	48.96388889	1	1	11	11	11	0
793	0	1	0	0	0	0	0	0	0	1	0	737	0	72.77222222	0	0	12	NA	NA	1
794	0	0	0	0	0	0	0	0	0	1	0	684	0	27.23888889	0	0	NA	NA	NA	0
795	0	0	0	0	0	0	0	0	0	0	0	737	0	22.12222222	0	0	NA	NA	NA	0
796	0	0	0	0	0	0	0	0	0	0	0	596	0	34.83055556	0	0	NA	NA	NA	1
797	0	0	0	0	0	0	0	0	0	0	0	571	0	28.76388889	0	0	NA	NA	NA	1
798	0	1	0	0	0	0	0	0	0	0	0	765	0	53.61666667	0	0	5	NA	NA	0
799	0	0	0	0	0	0	0	0	0	0	0	741	0	41.21666667	0	0	NA	NA	NA	1
800	0	1	0	0	0	0	0	0	0	0	0	750	0	53.19166667	0	0	13	NA	NA	1
801	0	0	0	0	0	0	0	0	0	0	0	867	0	20.87777778	0	0	NA	NA	NA	1
802	0	0	0	0	0	0	0	0	0	0	0	756	0	32.74444444	0	0	NA	NA	NA	1
803	0	0	0	0	0	0	1	0	0	0	0	540	0	39.66944444	0	0	NA	NA	NA	1
804	0	0	0	0	0	0	0	0	0	0	0	612	0	23.92777778	0	0	NA	NA	NA	1
805	0	0	0	0	1	0	0	1	0	1	0	562	0	67.56111111	0	0	NA	NA	NA	0
806	0	1	0	0	1	0	0	0	0	0	0	543	0	48.64722222	0	0	8	NA	NA	0
807	0	0	0	0	0	0	1	0	0	0	0	537	0	32.49166667	0	0	NA	NA	NA	1
808	0	0	0	0	0	0	1	0	0	0	0	660	0	36.37222222	0	0	NA	NA	NA	1
809	0	1	0	0	0	0	0	0	0	1	0	385	0	52.18888889	0	0	7	NA	NA	1
810	0	1	0	0	0	0	0	1	0	1	0	21	1	81.86666667	1	1	15	11	3	0
811	0	0	0	0	0	0	0	0	0	0	0	381	0	21.74444444	0	0	NA	NA	NA	1
812	0	1	0	0	0	0	0	1	0	1	0	396	0	60.4	0	0	11	NA	NA	1
813	0	0	0	0	0	0	0	0	0	0	0	790	0	53.19444444	0	0	NA	NA	NA	1
814	0	1	0	0	0	0	1	1	0	1	0	26	1	94.04722222	1	1	27	22	19	0
815	0	0	0	0	0	0	0	0	0	0	0	597	0	39.25555556	0	0	NA	NA	NA	0
816	0	1	0	0	0	0	0	0	0	0	0	405	0	26.54444444	0	0	5	NA	NA	1
817	0	1	0	0	0	0	0	1	0	0	0	564	0	39.16111111	0	0	3	NA	NA	0
818	0	0	0	0	0	0	0	0	0	0	0	649	0	35.53888889	0	0	NA	NA	NA	0
819	0	1	0	0	0	0	0	0	0	0	0	381	0	35.11666667	0	0	7	NA	NA	1
820	0	1	0	0	0	0	0	0	0	1	0	383	0	54.07777778	1	0	13	6	NA	1
821	0	0	0	1	0	0	1	1	0	0	1	807	0	69.81944444	0	0	NA	NA	NA	1
822	0	0	0	0	1	0	0	0	0	1	0	540	0	39.86388889	0	0	NA	NA	NA	0
823	0	0	0	1	0	0	0	1	0	1	0	637	0	80.11666667	0	0	NA	NA	NA	0
824	0	1	0	0	0	0	0	0	0	0	0	520	0	39.28055556	0	0	21	NA	NA	1
825	0	0	0	0	0	0	0	0	1	0	0	661	0	53.825	0	0	NA	NA	NA	1
826	0	0	0	0	0	0	0	0	0	0	0	501	0	30.05833333	0	0	NA	NA	NA	1
827	0	0	0	0	0	0	0	0	0	0	0	651	0	55.86388889	0	0	NA	NA	NA	0
828	0	0	0	0	0	0	0	0	0	0	0	597	0	18.29722222	0	0	NA	NA	NA	1
829	0	0	0	0	0	0	0	0	0	0	0	603	0	20.31111111	0	0	NA	NA	NA	1
830	0	0	0	0	0	0	0	0	0	1	0	408	0	52	0	0	NA	NA	NA	0
831	0	0	0	0	0	0	1	1	0	1	0	741	0	71.73333333	0	0	NA	NA	NA	0
832	0	1	0	0	0	1	0	1	1	1	1	640	0	70.91666667	0	0	17	NA	NA	0
833	0	1	0	0	1	0	1	1	0	1	1	1027	0	69.31388889	0	0	13	NA	NA	0
834	0	1	0	0	0	0	1	1	0	1	0	755	0	79.79166667	0	0	13	NA	NA	0
835	0	1	0	0	0	0	0	0	0	1	0	754	0	59.71388889	0	0	11	NA	NA	0
836	0	1	0	0	0	0	0	1	1	1	0	28	1	55.41944444	1	1	29	20	10	1
837	0	1	0	0	1	0	0	1	0	0	0	507	0	86.22777778	0	0	8	NA	NA	0
838	0	0	0	0	0	0	0	0	0	0	0	384	0	31.21388889	0	0	NA	NA	NA	0
839	0	0	0	0	0	0	0	0	0	0	0	506	0	41.175	0	0	NA	NA	NA	1
840	0	1	0	0	0	0	0	0	0	1	0	743	0	45.13333333	0	0	17	NA	NA	1
841	0	0	0	0	0	0	0	1	0	1	0	384	0	52.5	0	0	NA	NA	NA	0
842	0	0	0	0	0	0	0	0	0	0	0	607	0	50.42777778	0	0	NA	NA	NA	1
843	0	0	0	0	0	0	0	1	0	1	0	627	0	57.08611111	0	0	NA	NA	NA	1
844	0	0	0	0	1	0	0	1	0	1	0	787	0	46.29722222	0	0	NA	NA	NA	0
845	0	0	0	0	0	0	0	0	0	0	0	739	0	24.30555556	0	0	NA	NA	NA	0
846	0	1	0	0	0	0	0	0	0	1	0	382	0	42.24444444	1	0	19	13	NA	1
847	0	0	1	0	1	0	0	1	0	1	0	469	0	55.83055556	0	0	NA	NA	NA	0
848	0	0	0	0	0	0	0	0	0	1	0	536	0	33.63611111	0	0	NA	NA	NA	0
849	0	1	0	0	1	0	0	0	0	0	0	634	0	49.11666667	0	0	11	NA	NA	0
850	0	1	0	1	0	0	0	1	0	1	0	545	0	48.66944444	0	0	7	NA	NA	0
851	0	0	0	0	0	0	1	0	0	1	0	363	0	48.33333333	0	0	NA	NA	NA	1
852	0	1	0	1	1	1	0	1	0	0	0	827	0	73.97222222	0	0	7	NA	NA	0
853	0	0	0	0	0	0	0	0	0	0	0	667	0	25.03611111	0	0	NA	NA	NA	0
854	0	0	0	0	0	0	0	0	0	1	0	556	0	44.20555556	0	0	NA	NA	NA	1
855	0	0	0	0	0	0	0	0	0	0	0	509	0	31.85	0	0	NA	NA	NA	0
856	0	0	0	0	0	1	1	1	0	1	0	726	0	55.23333333	0	0	NA	NA	NA	1
857	0	0	0	0	0	1	0	1	0	1	0	614	0	57.38333333	0	0	NA	NA	NA	0
858	0	0	0	0	0	0	0	1	0	0	0	784	0	55.96388889	0	0	NA	NA	NA	0
859	0	1	0	0	0	0	0	1	0	0	0	644	0	61.825	0	0	9	NA	NA	0
860	0	1	0	0	0	0	0	0	0	0	0	386	0	51.01666667	0	0	7	NA	NA	0
861	0	1	0	0	0	0	0	1	0	1	0	743	0	50.18333333	0	0	9	NA	NA	0
862	0	0	0	0	0	0	0	0	0	0	0	606	0	22.43055556	0	0	NA	NA	NA	0
863	0	0	0	0	0	0	0	0	0	0	0	398	0	52.12777778	0	0	NA	NA	NA	1
864	0	0	0	0	0	0	0	0	0	0	0	747	0	31.19722222	0	0	NA	NA	NA	0
865	0	0	0	0	0	0	0	0	0	1	0	510	0	27.71666667	0	0	NA	NA	NA	0
866	0	0	0	0	0	0	0	0	0	0	0	714	0	19.70833333	0	0	NA	NA	NA	0
867	0	0	0	0	0	0	0	0	0	0	0	559	0	28.63055556	0	0	NA	NA	NA	0
868	0	1	0	0	1	0	0	0	0	0	0	14	1	64.02777778	1	1	14	14	13	1
869	0	1	0	0	1	0	1	0	1	1	0	17	1	57.96944444	1	1	18	15	15	1
870	0	1	0	0	0	0	0	0	0	0	0	391	0	65.66944444	0	0	6	NA	NA	0
871	0	0	0	0	0	0	0	0	0	0	0	805	0	58.42777778	0	0	NA	NA	NA	1
872	0	0	0	0	0	1	0	0	0	0	0	613	0	41.11388889	0	0	NA	NA	NA	0
873	0	1	0	0	0	0	0	0	0	0	0	558	0	38.8	0	0	9	NA	NA	1
874	0	0	0	0	0	0	0	0	0	0	0	775	0	65.81944444	0	0	NA	NA	NA	0
875	0	0	0	0	0	0	0	0	0	0	0	556	0	39.51666667	0	0	NA	NA	NA	1
876	0	0	0	0	0	0	0	0	0	0	0	802	0	45.76666667	0	0	NA	NA	NA	0
877	0	1	0	0	0	0	0	1	0	1	0	363	0	55.85833333	1	0	9	1	NA	1
878	0	0	0	0	0	0	0	0	0	0	0	656	0	20.59444444	0	0	NA	NA	NA	0
879	0	1	0	0	0	0	0	0	0	0	0	692	0	47.64166667	0	0	8	NA	NA	1
880	0	1	0	0	0	0	0	0	0	1	0	767	0	42.67777778	0	0	8	NA	NA	1
881	0	1	0	0	0	0	0	1	0	0	0	537	0	62.39722222	0	0	5	NA	NA	1
882	0	0	0	0	0	0	0	0	0	1	0	731	0	27.19722222	0	0	NA	NA	NA	0
883	0	1	0	0	0	0	0	0	0	0	0	478	0	65.04722222	1	0	12	1	NA	0
884	0	1	0	1	0	0	1	1	0	0	0	788	0	91.23333333	0	0	11	NA	NA	0
885	0	0	0	0	0	0	0	0	0	0	0	664	0	31.2	0	0	NA	NA	NA	0
886	0	0	0	0	0	0	0	1	0	0	0	689	0	62.95555556	0	0	NA	NA	NA	0
887	0	0	1	0	0	0	0	0	0	0	0	897	0	20.41111111	0	0	NA	NA	NA	0
888	0	0	0	0	0	0	0	1	0	1	0	709	0	70.73055556	0	0	NA	NA	NA	0
889	0	0	0	0	0	0	0	0	0	0	0	665	0	25.76944444	0	0	NA	NA	NA	1
890	0	1	0	0	0	0	0	0	0	1	0	537	0	39.69166667	0	0	9	NA	NA	1
891	0	0	0	0	0	0	0	1	0	1	0	395	0	64.98888889	0	0	NA	NA	NA	0
892	0	0	0	0	0	0	0	0	0	0	0	637	0	22.31944444	0	0	NA	NA	NA	0
893	0	1	0	0	0	0	0	0	1	0	0	733	0	35.5	0	0	6	NA	NA	1
894	0	1	0	0	0	0	0	1	0	1	0	565	0	47.53055556	0	0	8	NA	NA	1
895	0	0	0	1	1	0	1	1	0	1	0	658	0	47.85555556	0	0	NA	NA	NA	0
896	0	0	0	0	0	0	0	0	0	0	0	683	0	40.70833333	0	0	NA	NA	NA	0
897	0	0	0	0	0	0	0	0	0	0	0	732	0	45.15555556	0	0	NA	NA	NA	0
898	0	1	0	0	0	0	0	1	1	0	0	798	0	57.84166667	0	0	10	NA	NA	0
899	0	0	0	0	0	0	0	0	0	1	1	831	0	53.86944444	0	0	NA	NA	NA	0
900	0	0	1	0	0	0	0	0	0	0	0	396	0	25.36944444	0	0	NA	NA	NA	0
901	0	0	0	0	0	0	0	0	0	0	0	538	0	45.32777778	0	0	NA	NA	NA	0
902	0	0	0	0	0	0	0	0	0	1	0	752	0	52.94444444	0	0	NA	NA	NA	0
903	0	0	0	0	0	0	0	0	0	0	0	671	0	42.70277778	0	0	NA	NA	NA	1
904	0	0	0	0	0	0	0	0	0	0	0	548	0	29.14166667	0	0	NA	NA	NA	0
905	0	0	0	0	0	0	0	0	0	1	0	840	0	26.78888889	0	0	NA	NA	NA	0
906	0	1	0	0	0	0	0	0	0	0	0	389	0	42.675	0	0	8	NA	NA	1
907	0	0	0	0	0	0	0	0	0	0	0	643	0	21.69444444	0	0	NA	NA	NA	0
908	0	0	0	0	0	0	0	0	0	0	0	706	0	32.60833333	0	0	NA	NA	NA	1
909	0	0	0	0	0	1	0	0	0	0	0	821	0	48.56944444	0	0	NA	NA	NA	0
910	0	1	1	0	0	1	0	1	1	0	0	386	0	54.01666667	0	0	7	NA	NA	0
911	0	1	0	0	1	0	0	1	0	0	1	705	0	67.29166667	0	0	14	NA	NA	0
912	0	1	0	0	1	0	0	0	0	0	0	382	0	41.80833333	0	0	11	NA	NA	1
913	0	1	0	0	1	0	1	0	0	0	0	27	1	68.78888889	1	1	28	28	22	0
914	0	0	0	0	0	0	0	0	0	0	0	610	0	43.31111111	0	0	NA	NA	NA	0
915	0	0	0	0	0	0	0	1	0	0	0	567	0	32.87222222	0	0	NA	NA	NA	0
916	0	1	0	0	0	0	1	1	0	1	0	790	0	44.02777778	0	0	5	NA	NA	0
917	0	0	0	0	0	0	0	0	0	0	0	600	0	40.52777778	0	0	NA	NA	NA	0
918	0	0	0	0	0	0	0	0	0	0	0	421	0	53.96388889	0	0	NA	NA	NA	0
919	0	0	0	0	0	0	0	1	0	0	0	566	0	34.91388889	0	0	NA	NA	NA	0
920	0	1	0	0	0	0	0	1	0	1	0	21	1	78.025	1	1	22	13	9	0
921	0	0	0	0	0	0	0	0	0	0	0	636	0	28.44444444	0	0	NA	NA	NA	0
922	0	1	0	0	0	0	0	0	1	0	0	755	0	71.48611111	0	0	8	NA	NA	1
923	0	0	0	0	1	0	1	1	1	0	0	670	0	71.57777778	0	0	NA	NA	NA	0
924	0	0	0	0	0	0	0	0	0	0	0	755	0	26.76388889	0	0	NA	NA	NA	0
925	0	1	0	0	0	0	0	1	0	1	0	15	1	49.09166667	1	1	10	8	7	0
926	0	0	0	0	0	0	0	1	0	0	0	597	0	50.44444444	0	0	NA	NA	NA	1
927	0	1	0	0	0	0	0	0	0	0	0	525	0	54.84722222	0	0	13	NA	NA	1
928	0	0	0	0	0	0	0	1	0	0	0	537	0	32.13055556	0	0	NA	NA	NA	1
929	0	0	0	0	0	0	0	0	0	0	0	546	0	24	0	0	NA	NA	NA	1
930	0	0	0	0	0	0	0	0	0	0	0	554	0	49.21388889	0	0	NA	NA	NA	0
931	0	1	0	0	0	0	0	0	0	0	0	781	0	27.07222222	0	0	4	NA	NA	0
932	0	0	0	0	0	0	0	0	0	0	0	508	0	36.75	0	0	NA	NA	NA	0
933	0	1	0	0	0	1	0	1	0	0	0	528	0	64.90833333	0	0	20	NA	NA	1
934	0	1	0	0	0	0	0	0	0	0	0	903	0	39.71944444	0	0	7	NA	NA	0
935	0	0	0	0	0	0	0	1	0	0	0	712	0	51.125	0	0	NA	NA	NA	0
936	0	0	0	0	0	0	0	0	0	1	0	723	0	27.84166667	0	0	NA	NA	NA	0
937	0	1	0	0	0	0	0	0	0	0	0	484	0	27	0	0	2	NA	NA	0
938	0	1	0	0	1	0	0	1	0	1	1	525	0	55.88333333	0	0	8	NA	NA	0
939	0	1	0	0	0	0	0	1	0	0	0	218	1	43.60277778	1	1	29	29	19	1
940	0	0	0	0	0	0	0	0	0	0	0	530	0	27.78055556	0	0	NA	NA	NA	0
941	0	0	0	0	0	0	0	0	0	0	0	758	0	64.25277778	0	0	NA	NA	NA	0
942	0	0	0	0	0	0	0	0	0	0	0	596	0	21.26666667	0	0	NA	NA	NA	0
943	0	0	0	0	0	0	0	1	0	1	1	444	0	54.71944444	0	0	NA	NA	NA	0
944	0	0	0	0	0	0	0	0	0	0	0	594	0	50.09166667	0	0	NA	NA	NA	0
945	0	0	0	0	0	0	1	0	0	1	0	519	0	38.71944444	0	0	NA	NA	NA	0
946	0	0	0	0	0	0	0	0	0	0	0	546	0	35.43888889	0	0	NA	NA	NA	0
947	0	1	0	0	0	0	0	1	0	0	0	361	0	48.54166667	0	0	8	NA	NA	0
948	0	0	0	0	1	0	0	0	0	0	0	625	0	59.23611111	0	0	NA	NA	NA	1
949	0	1	0	0	0	0	0	0	0	1	0	380	0	59.15833333	0	0	6	NA	NA	1
950	0	0	0	0	0	0	0	0	0	1	0	894	0	32.13611111	0	0	NA	NA	NA	0
951	0	0	0	0	0	0	0	0	0	0	0	593	0	31.60833333	0	0	NA	NA	NA	1
952	0	0	1	0	0	0	0	0	0	0	0	808	0	64.25555556	0	0	NA	NA	NA	0
953	0	0	0	0	1	0	1	0	0	0	0	669	0	55.63055556	0	0	NA	NA	NA	1
954	0	1	0	0	0	0	0	1	0	0	0	692	0	57.69444444	0	0	8	NA	NA	0
955	0	1	0	0	0	0	0	1	0	0	0	380	0	55.55833333	0	0	11	NA	NA	1
956	0	0	0	0	0	0	0	0	0	0	0	549	0	26.30833333	0	0	NA	NA	NA	1
957	0	0	0	0	0	0	1	0	0	0	0	540	0	27.025	0	0	NA	NA	NA	0
958	0	0	0	0	1	0	0	1	0	0	0	735	0	31.39166667	0	0	NA	NA	NA	0
959	0	1	0	0	0	1	0	0	0	0	0	767	0	46.23055556	0	0	7	NA	NA	1
960	0	0	0	0	0	0	0	0	0	0	0	619	0	25.69722222	0	0	NA	NA	NA	1
961	0	1	0	0	0	0	1	1	1	1	0	25	1	63.23333333	1	1	21	21	19	1
962	0	0	0	0	0	0	0	0	0	1	0	607	0	28.01111111	0	0	NA	NA	NA	0
963	0	0	0	0	1	0	0	0	0	0	0	518	0	48.90833333	0	0	NA	NA	NA	1
964	0	0	0	0	1	0	0	1	0	0	0	567	0	41.04722222	0	0	NA	NA	NA	0
965	0	0	0	0	0	0	0	0	0	0	0	652	0	43.2	0	0	NA	NA	NA	0
966	0	0	0	0	0	0	0	0	0	0	0	839	0	33.53333333	0	0	NA	NA	NA	0
967	0	1	0	0	0	0	0	0	0	1	0	361	0	60.80555556	0	0	10	NA	NA	0
968	0	0	0	0	0	0	0	0	0	1	0	555	0	27.8	0	0	NA	NA	NA	0
969	0	0	0	0	0	0	1	0	0	0	0	386	0	71.77222222	0	0	NA	NA	NA	0
970	0	0	0	0	0	0	0	0	0	1	0	370	0	57.48333333	0	0	NA	NA	NA	1
971	0	1	0	0	0	0	0	1	0	1	0	827	0	67.90555556	0	0	6	NA	NA	0
972	0	0	1	0	0	0	0	0	0	0	0	539	0	57.925	0	0	NA	NA	NA	0
973	0	0	0	0	0	0	0	0	0	0	0	720	0	39.76666667	0	0	NA	NA	NA	0
974	0	0	0	0	0	0	0	0	0	0	0	570	0	29.10277778	0	0	NA	NA	NA	1
975	0	1	0	0	0	0	0	0	0	1	0	501	0	41.16666667	0	0	10	NA	NA	0
976	0	1	0	0	0	0	0	0	0	1	0	475	0	52.91944444	0	0	13	NA	NA	0
977	0	0	0	0	1	0	1	1	0	0	0	564	0	35.15555556	0	0	NA	NA	NA	1
978	0	1	0	0	0	0	1	1	0	0	1	55	1	76.84444444	1	1	42	31	22	1
979	0	0	0	0	0	0	0	0	0	0	0	602	0	26.74444444	0	0	NA	NA	NA	0
980	0	1	0	0	0	0	0	0	0	1	0	756	0	45.55	0	0	5	NA	NA	0
981	0	0	0	1	1	0	0	0	0	1	0	654	0	65.97777778	0	0	NA	NA	NA	1
982	0	0	0	0	0	0	0	1	0	1	0	534	0	79.43333333	0	0	NA	NA	NA	1
983	0	1	0	0	1	0	1	1	1	1	0	624	0	56.98333333	0	0	10	NA	NA	1
984	0	1	0	0	0	0	0	1	0	0	0	410	0	47.53333333	0	0	12	NA	NA	1
985	0	1	0	0	0	0	0	0	0	0	0	382	0	55.28333333	0	0	8	NA	NA	1
986	0	0	0	0	0	1	0	1	0	0	0	743	0	72.41666667	0	0	NA	NA	NA	1
987	0	0	0	0	0	0	0	0	0	0	0	784	0	29.36388889	0	0	NA	NA	NA	1
988	0	0	0	0	0	0	0	0	0	0	0	536	0	38.37222222	0	0	NA	NA	NA	0
989	0	0	0	0	0	0	0	1	0	1	0	538	0	76.31388889	0	0	NA	NA	NA	0
990	0	0	0	0	0	0	0	0	0	0	0	720	0	42.79166667	0	0	NA	NA	NA	1
991	0	0	0	0	0	0	0	0	0	1	0	600	0	39.11111111	0	0	NA	NA	NA	1
992	0	1	0	0	0	0	0	0	0	0	0	384	0	42.58611111	0	0	7	NA	NA	1
993	0	0	0	0	0	0	0	0	0	1	0	655	0	21.02777778	0	0	NA	NA	NA	1
994	0	1	0	0	0	0	0	0	0	0	0	701	0	23.5	0	0	1	NA	NA	0
995	0	0	0	0	0	0	0	0	0	0	0	594	0	58.53333333	0	0	NA	NA	NA	1
996	0	0	0	0	0	0	0	0	0	0	0	370	0	63.67777778	0	0	NA	NA	NA	0
997	0	0	0	1	0	1	0	1	0	1	0	531	0	60.70833333	0	0	NA	NA	NA	1
998	0	0	0	0	0	0	0	0	0	0	0	568	0	38.93888889	0	0	NA	NA	NA	1
999	0	0	0	0	0	0	0	0	0	0	0	545	0	87.06944444	0	0	NA	NA	NA	0
1000	0	0	0	0	1	0	0	0	0	0	1	532	0	62.43611111	0	0	NA	NA	NA	1
1001	0	1	0	0	0	0	1	1	1	1	0	743	0	69.49444444	0	0	13	NA	NA	0
1002	0	0	0	1	0	0	0	1	0	1	0	650	0	56.55833333	0	0	NA	NA	NA	0
1003	0	1	0	0	0	0	0	0	0	1	0	400	0	39.87222222	1	0	17	11	NA	1
1004	0	1	0	0	0	0	1	0	1	0	0	82	1	85.725	0	0	10	NA	NA	0
1005	0	0	0	0	0	0	0	0	0	0	0	394	0	36.12222222	0	0	NA	NA	NA	1
1006	0	1	0	0	0	0	0	1	0	0	0	364	0	45.52222222	0	0	4	NA	NA	0
1007	0	1	1	0	0	0	0	0	0	1	0	24	1	61.21388889	1	1	26	18	14	0
1008	0	0	0	1	1	0	0	1	0	0	0	664	0	53.825	0	0	NA	NA	NA	0
1009	0	1	1	0	0	1	1	1	0	1	1	154	1	55.17222222	0	0	11	NA	NA	1
1010	0	1	0	0	0	0	0	0	0	0	0	761	0	46.625	0	0	1	NA	NA	1
1011	0	0	0	0	0	0	0	0	0	0	0	751	0	38.77222222	0	0	NA	NA	NA	0
1012	0	1	0	0	0	0	0	0	0	1	0	522	0	58.34444444	0	0	6	NA	NA	0
1013	0	1	0	0	0	0	0	0	0	0	0	633	0	31.88333333	0	0	4	NA	NA	1
1014	0	1	0	0	0	0	0	1	0	1	0	749	0	45.61388889	0	0	18	NA	NA	1
1015	0	0	0	0	0	0	0	0	0	0	0	661	0	24.86111111	0	0	NA	NA	NA	0
1016	0	0	0	0	0	0	0	0	0	0	0	571	0	20.04444444	0	0	NA	NA	NA	1
1017	0	0	0	0	0	0	0	0	0	0	0	641	0	45.26944444	0	0	NA	NA	NA	1
1018	0	0	0	0	0	0	0	1	0	1	0	499	0	56.66944444	0	0	NA	NA	NA	1
1019	0	0	0	0	0	0	0	0	0	0	0	594	0	25.58055556	0	0	NA	NA	NA	1
1020	0	1	0	0	1	0	0	1	0	1	0	8	1	63.98055556	1	1	9	7	6	0
1021	0	1	0	0	0	0	0	1	0	0	0	763	0	67.88888889	0	0	5	NA	NA	0
1022	0	0	0	0	0	0	0	1	1	1	0	395	0	49.82222222	0	0	NA	NA	NA	0
1023	0	1	0	0	0	0	0	0	0	1	0	519	0	68.40555556	1	0	14	1	NA	1
1024	0	0	0	0	0	0	0	1	0	1	0	604	0	47.56388889	0	0	NA	NA	NA	0
1025	0	1	0	0	0	0	0	0	0	1	0	887	0	24.90277778	0	0	7	NA	NA	0
1026	0	0	0	0	0	0	0	0	0	0	0	709	0	47.83055556	0	0	NA	NA	NA	1
1027	0	1	0	0	0	0	0	0	0	0	1	375	0	45.38611111	0	0	5	NA	NA	0
1028	0	0	0	0	0	0	0	1	0	0	0	607	0	65.57222222	0	0	NA	NA	NA	0
1029	0	0	0	0	0	0	0	0	0	0	0	651	0	30.43333333	0	0	NA	NA	NA	1
1030	0	1	0	0	0	0	1	1	1	1	0	536	0	56.85833333	0	0	9	NA	NA	0
1031	0	1	0	0	0	0	0	0	0	0	0	555	0	54.475	0	0	10	NA	NA	1
1032	0	0	0	0	0	0	0	0	0	1	1	432	1	47.90555556	0	0	NA	NA	NA	1
1033	0	0	0	1	0	0	0	0	0	0	0	828	0	50.00555556	0	0	NA	NA	NA	0
1034	0	0	0	0	0	0	0	0	0	0	0	601	0	31.69722222	0	0	NA	NA	NA	0
1035	0	0	0	0	0	0	0	0	0	0	0	520	0	43.64444444	0	0	NA	NA	NA	1
1036	0	1	0	0	1	0	0	0	0	0	0	720	0	46.94722222	0	0	9	NA	NA	0
1037	0	0	0	0	0	0	0	0	0	0	0	555	0	27.80833333	0	0	NA	NA	NA	0
1038	0	0	0	0	0	0	0	0	0	1	0	566	0	23.88888889	0	0	NA	NA	NA	0
1039	0	0	0	0	0	0	0	0	0	0	1	523	0	45.98611111	0	0	NA	NA	NA	0
1040	0	0	0	0	0	0	0	0	0	0	0	743	0	18.24722222	0	0	NA	NA	NA	1
1041	0	0	0	0	0	0	0	0	0	0	0	534	0	37.52777778	0	0	NA	NA	NA	1
1042	0	1	0	0	0	0	0	0	0	0	1	383	0	46.61388889	1	0	8	4	NA	0
1043	0	1	0	0	0	0	0	0	0	0	0	644	0	66.97777778	1	0	18	9	NA	0
1044	0	1	0	0	0	0	0	1	0	1	0	389	0	54.85833333	1	0	25	10	NA	0
1045	0	1	0	0	0	0	1	1	0	0	0	389	0	50.80833333	0	0	4	NA	NA	1
1046	0	1	0	0	1	0	0	0	0	0	0	377	0	49.71111111	0	0	7	NA	NA	1
1047	0	1	0	0	0	0	0	0	0	0	0	523	0	61.77222222	0	0	13	NA	NA	0
1048	0	1	0	0	0	0	1	1	0	1	0	459	1	92.35	0	0	8	NA	NA	0
1049	0	0	0	0	0	0	0	0	0	0	0	508	0	31.40833333	0	0	NA	NA	NA	1
1050	0	0	0	0	0	0	0	0	0	0	0	650	0	40.05	0	0	NA	NA	NA	0
1051	0	1	0	0	0	0	0	0	0	0	0	385	0	44.5	0	0	2	NA	NA	0
1052	0	0	0	0	0	0	0	0	1	0	0	521	0	56.9	0	0	NA	NA	NA	0
1053	0	0	0	0	0	0	0	0	0	0	0	609	0	38.44166667	0	0	NA	NA	NA	1
1054	0	0	0	0	0	0	0	0	0	0	0	512	0	30.98333333	0	0	NA	NA	NA	1
1055	0	0	0	0	0	0	0	0	0	0	0	754	0	25.50277778	0	0	NA	NA	NA	0
1056	0	0	0	0	0	0	0	0	0	0	0	567	0	23.6	0	0	NA	NA	NA	1
1057	0	0	0	0	1	0	0	0	0	0	0	541	0	41.75833333	0	0	NA	NA	NA	0
1058	0	0	0	0	0	0	0	0	0	0	0	548	0	66.57777778	0	0	NA	NA	NA	0
1059	0	1	0	1	0	0	0	0	0	0	0	769	0	53.53611111	0	0	8	NA	NA	1
1060	0	1	0	0	0	0	1	0	0	1	0	658	0	59.975	0	0	1	NA	NA	1
1061	0	1	0	0	1	0	1	1	0	1	0	373	0	68.43611111	0	0	12	NA	NA	1
1062	0	1	0	0	0	0	1	0	0	0	0	530	0	46.40833333	0	0	8	NA	NA	1
1063	0	1	0	0	0	0	0	1	0	1	0	435	0	44.21666667	1	0	13	1	NA	0
1064	0	1	0	0	0	0	0	0	0	0	0	710	0	30.90277778	0	0	6	NA	NA	1
1065	0	1	0	0	0	0	0	1	0	1	0	391	0	57.56111111	0	0	2	NA	NA	1
1066	0	1	0	0	1	0	0	1	0	1	1	486	0	76.01111111	0	0	13	NA	NA	1
1067	0	0	0	0	1	0	0	1	0	0	0	602	0	64.68888889	0	0	NA	NA	NA	0
1068	0	1	0	0	0	0	0	0	0	1	0	633	0	46.82777778	0	0	8	NA	NA	1
1069	0	1	0	0	0	0	0	0	0	0	0	987	0	35.11388889	0	0	12	NA	NA	0
1070	0	0	0	0	0	0	0	0	0	1	0	608	0	28.39722222	0	0	NA	NA	NA	1
1071	0	1	0	1	0	0	0	1	0	1	0	879	0	51.91666667	0	0	10	NA	NA	1
1072	0	0	0	0	0	0	0	0	0	0	0	599	0	24.60833333	0	0	NA	NA	NA	0
1073	0	1	0	0	0	0	1	1	0	1	0	570	0	67.63055556	0	0	6	NA	NA	0
1074	0	0	0	0	0	0	0	0	0	0	0	511	0	28.38055556	0	0	NA	NA	NA	0
1075	0	1	0	0	0	0	0	0	0	0	0	465	0	53.92222222	1	0	12	1	NA	1
1076	0	0	0	0	0	0	0	0	0	0	0	556	0	43.80833333	0	0	NA	NA	NA	1
1077	0	0	0	0	0	0	0	0	0	0	0	380	0	79.26388889	0	0	NA	NA	NA	1
1078	0	0	0	0	0	0	0	0	0	0	0	503	0	30.66111111	0	0	NA	NA	NA	1
1079	0	1	0	0	0	1	0	0	0	0	0	827	0	44.68888889	0	0	10	NA	NA	1
1080	0	1	0	1	1	0	1	1	0	1	0	522	0	75.66666667	0	0	11	NA	NA	0
1081	0	1	0	0	1	0	0	1	0	0	0	396	0	46.53888889	0	0	9	NA	NA	0
1082	0	1	0	0	0	0	0	0	0	0	0	372	0	21.71666667	1	0	4	4	NA	0
1083	0	0	0	0	0	0	0	0	0	0	0	876	0	65.61944444	0	0	NA	NA	NA	0
1084	0	1	0	0	0	0	0	0	0	0	0	632	0	54.68333333	0	0	4	NA	NA	0
1085	0	0	0	0	0	0	0	0	0	0	0	477	0	47.03611111	0	0	NA	NA	NA	0
1086	0	0	0	0	0	0	0	0	0	0	0	788	0	70.78333333	0	0	NA	NA	NA	1
1087	0	1	0	0	0	0	0	0	0	0	0	392	0	30.61666667	0	0	6	NA	NA	1
1088	0	0	0	0	0	0	0	0	0	0	0	533	0	31.84166667	0	0	NA	NA	NA	0
1089	0	0	0	0	0	0	0	1	0	1	0	6	1	67.28333333	0	0	NA	NA	NA	0
1090	0	0	0	0	0	0	0	0	0	0	0	639	0	34.575	0	0	NA	NA	NA	0
1091	0	1	0	0	0	0	0	0	0	0	0	378	0	37.45	0	0	10	NA	NA	1
1092	0	1	0	0	0	0	0	0	0	0	0	440	0	58.02222222	0	0	7	NA	NA	0
1093	0	1	0	0	1	0	0	0	0	0	0	405	0	63.65	0	0	11	NA	NA	0
1094	0	0	0	0	0	0	0	0	0	0	0	388	0	25.28888889	0	0	NA	NA	NA	1
1095	0	0	0	0	0	0	0	0	0	0	0	540	0	35.04722222	0	0	NA	NA	NA	1
1096	0	0	0	0	0	0	1	1	0	0	0	608	0	67.59166667	0	0	NA	NA	NA	0
1097	0	0	0	1	0	0	1	1	0	1	0	581	0	50.40555556	0	0	NA	NA	NA	0
1098	0	0	0	0	0	0	0	0	0	0	0	522	0	36.84166667	0	0	NA	NA	NA	1
1099	0	1	0	0	0	0	0	1	0	1	0	503	0	55.78055556	1	0	30	25	NA	1
1100	0	1	0	1	0	0	1	1	1	1	0	3	1	90.675	1	1	6	1	1	0
1101	0	1	1	0	0	0	0	1	0	1	0	776	0	56.90277778	0	0	7	NA	NA	0
1102	0	1	0	0	0	0	0	1	0	0	0	26	1	71.275	1	1	23	22	12	1
1103	0	1	0	0	1	0	0	0	0	0	0	17	1	59.91111111	1	1	17	17	11	0
1104	0	1	0	0	0	0	0	0	0	0	0	520	0	33.44166667	0	0	15	NA	NA	1
1105	0	0	0	0	0	0	0	0	0	0	0	1002	0	45.39166667	0	0	NA	NA	NA	0
1106	0	1	0	0	0	1	0	0	1	1	0	885	0	36.24444444	1	1	7	1	1	0
1107	0	0	0	0	0	0	0	0	0	0	0	390	0	62.26111111	0	0	NA	NA	NA	1
1108	0	0	0	0	0	0	0	0	0	0	0	692	0	70.02777778	0	0	NA	NA	NA	1
1109	0	0	0	0	0	0	0	0	0	0	0	580	0	55.83611111	0	0	NA	NA	NA	1
1110	0	1	0	0	0	0	0	0	0	0	0	513	0	26.11666667	1	0	11	7	NA	1
1111	0	0	0	0	0	0	0	0	0	0	0	743	0	25.13888889	0	0	NA	NA	NA	0
1112	0	0	0	0	0	0	0	0	0	0	0	601	0	46.26111111	0	0	NA	NA	NA	1
1113	0	0	0	0	0	0	0	0	0	0	0	843	0	24.74166667	0	0	NA	NA	NA	0
1114	0	0	0	0	0	0	0	0	0	0	0	704	0	46.62777778	0	0	NA	NA	NA	1
1115	0	0	0	0	1	0	0	1	1	1	1	510	0	71.58888889	0	0	NA	NA	NA	0
1116	0	0	0	0	0	0	0	0	0	0	0	518	0	28.06944444	0	0	NA	NA	NA	1
1117	0	0	0	0	0	0	0	1	0	0	0	422	0	65.59722222	0	0	NA	NA	NA	0
1118	0	0	0	0	0	0	0	0	0	0	0	588	0	36.61944444	0	0	NA	NA	NA	1
1119	0	1	0	0	0	0	1	1	1	1	0	510	0	62.11666667	0	0	5	NA	NA	1
1120	0	1	0	0	0	0	0	0	1	0	0	383	0	32.96388889	0	0	7	NA	NA	1
1121	0	1	0	0	0	0	0	0	0	0	0	659	0	42.95555556	0	0	9	NA	NA	1
1122	0	1	0	0	0	0	0	0	0	0	0	401	0	57.01666667	1	0	26	18	NA	1
1123	0	1	0	0	1	0	1	1	0	0	0	588	0	80.84166667	0	0	11	NA	NA	1
1124	0	0	0	0	0	0	0	0	0	0	0	533	0	37.21111111	0	0	NA	NA	NA	0
1125	0	0	0	0	0	0	0	0	0	0	0	588	0	32.55	0	0	NA	NA	NA	1
1126	0	0	0	0	0	0	0	0	0	0	0	598	0	20.30277778	0	0	NA	NA	NA	1
1127	0	0	0	0	0	0	0	0	0	0	0	467	0	27.56944444	0	0	NA	NA	NA	1
1128	0	0	0	0	1	0	0	0	0	0	0	850	0	21.075	0	0	NA	NA	NA	0
1129	0	0	0	0	0	0	0	0	0	0	0	709	0	39.33333333	0	0	NA	NA	NA	1
1130	0	0	0	1	0	0	0	1	0	1	0	539	0	67.85	0	0	NA	NA	NA	1
1131	0	1	0	0	0	0	0	0	1	1	0	886	0	54.31388889	1	0	10	2	NA	1
1132	0	0	0	1	0	0	1	1	0	1	0	612	0	58.76944444	0	0	NA	NA	NA	0
1133	0	0	0	0	0	0	1	0	0	0	0	522	0	21.56944444	0	0	NA	NA	NA	0
1134	0	0	0	0	0	0	0	0	0	0	0	708	0	35.01944444	0	0	NA	NA	NA	1
1135	0	1	0	0	1	0	0	0	0	1	0	831	0	67.075	0	0	6	NA	NA	0
1136	0	1	0	0	0	0	1	1	0	1	0	862	0	75.23055556	0	0	16	NA	NA	0
1137	0	1	0	0	0	0	0	1	0	1	0	476	1	75.63611111	0	0	12	NA	NA	1
1138	0	0	0	0	0	0	0	0	0	1	0	608	0	52.77777778	0	0	NA	NA	NA	1
1139	0	0	0	0	0	0	0	0	0	0	0	572	0	46.575	0	0	NA	NA	NA	0
1140	0	0	0	0	1	0	1	1	0	1	0	623	0	54.23333333	0	0	NA	NA	NA	0
1141	0	0	0	0	0	0	0	0	1	0	0	518	0	43.03611111	0	0	NA	NA	NA	0
1142	0	1	0	0	0	0	0	1	0	0	0	849	0	54.38333333	0	0	9	NA	NA	0
1143	0	0	0	0	0	0	0	0	0	0	0	753	0	34.76111111	0	0	NA	NA	NA	1
1144	0	0	0	0	0	1	0	0	0	0	0	737	0	56.31111111	0	0	NA	NA	NA	0
1145	0	0	0	0	0	1	0	1	0	1	0	771	0	58.58333333	0	0	NA	NA	NA	0
1146	0	0	0	0	0	0	0	0	0	0	0	389	0	44.89166667	0	0	NA	NA	NA	1
1147	0	0	0	1	1	0	0	1	0	1	0	812	0	71.69722222	0	0	NA	NA	NA	0
1148	0	0	0	0	0	0	0	0	0	0	0	380	0	18.38333333	0	0	NA	NA	NA	1
1149	0	0	0	0	0	0	0	0	0	0	0	646	0	26.24722222	0	0	NA	NA	NA	1
1150	0	0	0	0	0	0	0	0	0	0	0	521	0	41.80833333	0	0	NA	NA	NA	1
1151	0	0	0	0	0	0	0	0	0	0	0	680	0	41.94444444	0	0	NA	NA	NA	1
1152	0	1	0	0	0	0	0	0	0	0	0	543	0	41.43611111	0	0	7	NA	NA	0
1153	0	0	0	0	0	0	0	0	0	0	0	606	0	48.76666667	0	0	NA	NA	NA	1
1154	0	1	0	0	0	0	0	0	0	0	1	525	0	75.68333333	0	0	10	NA	NA	1
1155	0	0	0	0	0	0	0	0	0	0	0	497	0	43.87777778	0	0	NA	NA	NA	0
1156	0	1	0	0	1	0	0	0	0	0	0	848	0	26.94444444	0	0	1	NA	NA	0
1157	0	1	0	1	0	0	1	1	0	1	0	633	0	56.29722222	0	0	5	NA	NA	1
1158	0	0	0	0	1	0	0	0	0	0	0	512	0	67.10833333	0	0	NA	NA	NA	1
1159	0	1	0	0	0	0	0	0	0	0	0	797	0	38.01111111	0	0	16	NA	NA	1
1160	0	0	0	0	0	0	0	1	0	0	0	804	0	49.55277778	0	0	NA	NA	NA	0
1161	0	0	0	0	0	0	0	0	0	0	0	511	0	26.74444444	0	0	NA	NA	NA	0
1162	0	0	0	0	0	0	0	0	0	0	0	408	0	34.70833333	0	0	NA	NA	NA	0
1163	0	0	0	0	0	0	0	0	0	0	0	614	0	26.61111111	0	0	NA	NA	NA	1
1164	0	0	0	0	0	0	0	0	0	0	0	789	0	25.84722222	0	0	NA	NA	NA	0
1165	0	1	0	0	0	0	0	0	0	0	0	521	0	29.2	0	0	6	NA	NA	1
1166	0	0	0	0	0	0	0	0	0	0	1	455	1	52.16111111	0	0	NA	NA	NA	0
1167	0	1	0	0	0	0	0	0	0	0	1	8	1	85.07222222	1	0	5	1	NA	0
1168	0	1	0	0	0	0	0	0	0	1	1	676	0	60.1	0	0	8	NA	NA	1
1169	0	0	0	0	0	0	0	0	0	0	1	629	0	37.17222222	0	0	NA	NA	NA	0
1170	0	0	0	0	0	0	0	0	0	0	0	573	0	22.26666667	0	0	NA	NA	NA	0
1171	0	0	0	0	0	0	1	1	1	0	0	549	0	71.25	0	0	NA	NA	NA	0
1172	0	0	0	0	0	0	0	0	0	0	0	864	0	37.68333333	0	0	NA	NA	NA	0
1173	0	0	0	0	0	0	0	0	0	0	0	518	0	31.61111111	0	0	NA	NA	NA	1
1174	0	0	0	0	0	0	1	0	0	0	0	789	0	56.44166667	0	0	NA	NA	NA	0
1175	0	0	0	0	0	0	0	0	0	0	0	397	0	52.80833333	0	0	NA	NA	NA	1
1176	0	1	0	0	0	0	0	0	0	0	0	997	0	58.58055556	0	0	7	NA	NA	0
1177	0	1	0	0	0	0	0	0	0	0	0	394	0	19.46944444	0	0	3	NA	NA	0
1178	0	1	0	0	0	0	0	0	0	0	0	505	0	58.64166667	0	0	7	NA	NA	0
1179	0	0	0	0	0	0	0	0	0	0	0	674	0	22.77222222	0	0	NA	NA	NA	1
1180	0	0	0	0	1	1	0	1	0	0	0	494	0	45.64444444	0	0	NA	NA	NA	0
1181	0	1	0	0	0	0	0	0	1	0	0	757	0	69.24722222	0	0	8	NA	NA	0
1182	0	0	0	0	0	0	0	0	0	0	0	774	0	47.42222222	0	0	NA	NA	NA	0
1183	0	0	0	0	0	0	0	1	0	0	0	435	0	64.46111111	0	0	NA	NA	NA	1
1184	0	1	0	0	0	0	0	0	0	0	0	401	0	35.92222222	0	0	5	NA	NA	0
1185	0	0	0	0	1	0	0	1	1	1	0	632	0	88.8	0	0	NA	NA	NA	0
1186	0	0	0	0	0	0	0	0	0	0	0	717	0	31.50833333	0	0	NA	NA	NA	1
1187	0	0	0	1	1	0	1	1	0	0	0	674	0	45.50555556	0	0	NA	NA	NA	1
1188	0	1	0	0	0	0	0	1	0	1	0	717	0	50.05	0	0	8	NA	NA	1
1189	0	0	0	0	0	1	0	0	0	0	0	624	0	39.06388889	0	0	NA	NA	NA	1
1190	0	0	0	0	0	0	0	0	0	0	0	513	0	53.49444444	0	0	NA	NA	NA	1
1191	0	0	0	0	0	0	0	0	0	1	0	747	0	42.20277778	0	0	NA	NA	NA	0
1192	0	1	0	0	0	0	0	0	0	1	0	388	0	57.52777778	0	0	4	NA	NA	1
1193	0	1	0	1	0	0	1	1	0	1	0	994	0	64.80833333	0	0	41	NA	NA	0
1194	0	1	0	0	0	0	0	0	0	0	0	10	1	33.87222222	1	1	6	6	3	1
1195	0	0	0	0	0	0	0	0	0	0	0	777	0	26.66388889	0	0	NA	NA	NA	1
1196	0	1	0	0	0	0	1	1	0	1	0	675	0	81.09444444	0	0	8	NA	NA	1
1197	0	0	0	0	0	0	0	0	0	0	0	551	0	47.23888889	0	0	NA	NA	NA	1
1198	0	1	0	0	0	0	1	1	0	1	0	407	1	89.29722222	0	0	9	NA	NA	0
1199	0	0	1	0	0	1	0	0	0	1	0	531	0	50.45555556	0	0	NA	NA	NA	1
1200	0	0	0	0	0	0	0	0	0	0	0	366	0	55.32777778	0	0	NA	NA	NA	1
1201	0	1	1	0	1	0	0	0	0	1	0	379	0	35.56388889	1	0	17	10	NA	0
1202	0	1	0	0	0	0	0	1	0	1	0	452	0	60.13055556	0	0	9	NA	NA	0
1203	0	0	0	0	0	0	0	1	0	0	0	478	0	59.86388889	0	0	NA	NA	NA	1
1204	0	1	0	0	0	0	0	0	0	0	0	392	0	44.26666667	0	0	10	NA	NA	1
1205	0	0	0	0	0	0	0	0	0	1	0	6	1	78.39166667	0	0	NA	NA	NA	0
1206	0	1	0	0	0	0	0	0	0	0	1	510	0	33.75833333	0	0	7	NA	NA	0
1207	0	0	0	0	0	0	0	0	0	0	0	519	0	26.375	0	0	NA	NA	NA	0
1208	0	0	0	0	0	0	0	0	0	0	0	716	0	35.98333333	0	0	NA	NA	NA	1
1209	0	0	0	0	0	0	0	1	0	0	0	662	0	44.57222222	0	0	NA	NA	NA	0
1210	0	0	0	0	0	0	1	0	1	0	0	744	0	50.05555556	0	0	NA	NA	NA	1
1211	0	0	0	0	0	1	0	0	0	0	1	622	0	70.73611111	0	0	NA	NA	NA	0
1212	0	0	0	0	0	0	0	0	0	0	0	682	0	45.29444444	0	0	NA	NA	NA	0
1213	0	0	0	0	0	0	0	0	0	0	0	871	0	39.33611111	0	0	NA	NA	NA	1
1214	0	0	0	0	0	0	0	0	0	0	0	604	0	45.77222222	0	0	NA	NA	NA	1
1215	0	0	0	0	0	0	0	0	0	1	0	390	0	67.76111111	0	0	NA	NA	NA	0
1216	0	1	0	0	0	0	0	0	1	1	1	645	0	57.26388889	0	0	12	NA	NA	0
1217	0	1	0	1	0	1	1	1	0	1	0	642	0	43.96944444	0	0	7	NA	NA	1
1218	0	1	0	0	0	0	1	0	0	0	0	640	0	72.77777778	0	0	5	NA	NA	1
1219	0	0	0	0	0	0	0	0	0	0	0	520	0	31.68055556	0	0	NA	NA	NA	1
1220	0	1	0	0	1	0	1	1	0	1	0	834	0	75.56111111	1	1	48	26	22	0
1221	0	0	0	1	0	0	1	1	0	1	0	603	0	58.28055556	0	0	NA	NA	NA	1
1222	0	0	0	0	0	0	0	0	0	0	0	727	0	39.89166667	0	0	NA	NA	NA	1
1223	0	0	0	0	0	0	0	0	0	0	0	748	0	38.44444444	0	0	NA	NA	NA	1
1224	0	0	0	0	0	0	0	0	0	0	0	549	0	76.74166667	0	0	NA	NA	NA	1
1225	0	0	0	0	1	0	0	1	1	0	0	543	0	43.66388889	0	0	NA	NA	NA	0
1226	0	1	0	0	0	0	0	0	0	0	0	797	0	51.56666667	0	0	1	NA	NA	0
1227	0	1	0	0	1	0	0	0	0	0	0	381	0	39.72777778	0	0	6	NA	NA	0
1228	0	1	0	0	0	0	0	0	0	0	0	525	0	39.71111111	0	0	10	NA	NA	1
1229	0	0	0	0	0	0	0	0	0	0	0	574	0	24.55	0	0	NA	NA	NA	0
1230	0	1	0	0	0	0	1	1	0	1	0	28	1	75.19166667	1	1	28	22	18	0
1231	0	0	0	0	0	0	0	0	0	1	0	686	0	25.20277778	0	0	NA	NA	NA	0
1232	0	0	0	0	0	1	0	0	0	0	0	597	0	43.48611111	0	0	NA	NA	NA	0
1233	0	1	0	0	0	0	0	1	0	1	0	393	0	53.33888889	0	0	9	NA	NA	1
1234	0	0	0	0	0	0	0	0	0	0	1	518	0	52.00277778	0	0	NA	NA	NA	0
1235	0	1	0	0	0	0	0	0	0	0	0	502	0	36.82777778	0	0	11	NA	NA	1
1236	0	1	0	0	0	0	0	0	0	1	0	377	0	51.27222222	0	0	16	NA	NA	1
1237	0	0	0	0	0	0	0	0	0	0	0	611	0	45.1	0	0	NA	NA	NA	0
1238	0	1	0	0	0	0	1	1	0	1	0	512	0	65.58055556	0	0	7	NA	NA	0
1239	0	1	0	0	0	0	0	1	0	0	0	614	0	58.54166667	0	0	12	NA	NA	1
1240	0	1	0	0	1	0	0	1	0	1	0	15	1	52.99444444	1	1	10	9	7	0
1241	0	0	0	0	0	0	0	0	0	0	0	512	0	25.06944444	0	0	NA	NA	NA	0
1242	0	0	0	0	1	0	0	0	0	1	0	653	0	32.65277778	0	0	NA	NA	NA	0
1243	0	0	0	0	0	1	0	0	0	0	0	508	0	52.74444444	0	0	NA	NA	NA	1
1244	0	0	0	0	0	0	0	0	0	0	0	655	0	66.31944444	0	0	NA	NA	NA	0
1245	0	0	0	0	0	0	0	0	0	0	0	645	0	50.09722222	0	0	NA	NA	NA	0
1246	0	1	0	0	1	0	0	1	0	0	1	688	0	64.35	0	0	12	NA	NA	0
1247	0	1	0	1	0	0	0	1	0	1	0	400	0	50.48611111	1	0	37	6	NA	0
1248	0	0	0	0	0	0	0	0	0	0	0	698	0	18.21944444	0	0	NA	NA	NA	0
1249	0	0	0	0	0	0	0	0	0	0	0	380	0	34.00277778	0	0	NA	NA	NA	1
1250	0	0	0	0	0	0	0	0	0	1	0	522	0	54.65	0	0	NA	NA	NA	0
1251	0	1	0	0	1	0	0	1	0	0	0	534	0	74.51944444	1	0	12	1	NA	0
1252	0	1	0	0	1	0	1	1	0	0	0	767	0	73.13888889	0	0	13	NA	NA	0
1253	0	1	0	0	0	0	0	0	0	1	0	547	0	56.14444444	0	0	3	NA	NA	1
1254	0	0	0	1	1	0	0	1	1	1	0	796	0	69.76388889	0	0	NA	NA	NA	0
1255	0	1	0	0	0	0	0	1	0	1	0	640	0	60.61111111	0	0	5	NA	NA	0
1256	0	0	0	0	0	0	0	0	0	1	0	611	0	21.64166667	0	0	NA	NA	NA	1
1257	0	0	0	0	0	0	0	0	0	0	0	510	0	43.975	0	0	NA	NA	NA	0
1258	0	0	0	1	0	0	0	1	0	0	0	703	0	37.16111111	0	0	NA	NA	NA	0
1259	0	0	0	0	0	0	1	0	0	0	0	699	0	50.93611111	0	0	NA	NA	NA	0
1260	0	0	0	0	0	0	0	0	0	0	0	645	0	25.39722222	0	0	NA	NA	NA	1
1261	0	1	0	0	0	0	1	0	0	1	1	542	0	41.00277778	0	0	5	NA	NA	0
1262	0	0	0	0	0	0	0	0	0	0	0	403	1	75.95	0	0	NA	NA	NA	0
1263	0	0	0	0	0	0	0	0	0	0	0	512	0	28.94722222	0	0	NA	NA	NA	0
1264	0	1	0	0	0	0	0	1	0	1	0	615	0	49.09722222	0	0	9	NA	NA	0
1265	0	1	0	0	0	1	0	0	1	0	0	791	0	51.52777778	0	0	6	NA	NA	1
1266	0	1	0	0	0	0	0	0	1	0	0	512	0	25.78888889	0	0	8	NA	NA	0
1267	0	0	0	0	0	0	0	0	0	0	0	549	0	32.41666667	0	0	NA	NA	NA	1
1268	0	0	0	0	0	0	0	0	0	0	0	466	0	20.325	0	0	NA	NA	NA	0
1269	0	1	0	0	0	0	0	0	0	0	0	378	0	59.10277778	0	0	6	NA	NA	1
1270	0	0	0	0	0	0	0	1	0	0	0	590	0	62.65	0	0	NA	NA	NA	0
1271	0	0	0	0	0	0	0	1	0	0	0	498	0	65.21388889	0	0	NA	NA	NA	0
1272	0	0	0	0	0	0	0	1	0	0	1	538	0	70.70555556	0	0	NA	NA	NA	1
1273	0	0	0	0	0	0	0	0	0	0	0	386	0	19.01944444	0	0	NA	NA	NA	0
1274	0	0	0	0	0	0	0	0	0	0	0	592	0	67.625	0	0	NA	NA	NA	1
1275	0	1	1	0	0	0	0	1	0	1	0	560	0	62.07777778	0	0	5	NA	NA	1
1276	0	1	0	0	0	1	0	1	0	1	0	652	0	59.07777778	0	0	11	NA	NA	0
1277	0	0	0	0	0	0	0	0	0	0	0	516	0	43.68055556	0	0	NA	NA	NA	1
1278	0	0	0	0	0	0	0	1	0	0	0	606	0	48.45	0	0	NA	NA	NA	0
1279	0	1	0	1	1	0	0	1	0	1	1	549	0	72.10555556	0	0	8	NA	NA	1
1280	0	1	0	0	0	0	1	1	1	1	1	625	0	92.81944444	0	0	5	NA	NA	0
1281	0	0	0	0	0	0	0	0	0	1	0	503	0	43.15555556	0	0	NA	NA	NA	0
1282	0	0	0	0	1	0	1	1	0	1	1	546	0	77.5	0	0	NA	NA	NA	0
1283	0	1	0	0	0	0	0	0	0	0	0	455	0	48.46944444	0	0	10	NA	NA	1
1284	0	1	0	0	0	0	1	1	0	0	1	305	1	74.00277778	1	0	27	6	NA	1
1285	0	1	0	0	0	0	0	0	0	1	1	389	0	26.50555556	0	0	8	NA	NA	0
1286	0	0	0	0	0	0	0	0	0	1	0	666	0	52.96666667	0	0	NA	NA	NA	0
1287	0	0	0	0	0	0	0	1	0	0	0	743	0	52.1	0	0	NA	NA	NA	1
1288	0	0	0	0	0	0	0	0	0	0	0	1008	0	40.59444444	0	0	NA	NA	NA	0
1289	0	0	0	0	0	0	0	0	0	0	0	393	0	40.36666667	0	0	NA	NA	NA	1
1290	0	0	0	0	0	0	0	0	0	0	0	626	0	21.79166667	0	0	NA	NA	NA	1
1291	0	0	0	0	0	0	0	0	0	0	0	600	0	44.12222222	0	0	NA	NA	NA	1
1292	0	0	0	0	0	0	0	0	0	0	0	501	0	22.45277778	0	0	NA	NA	NA	1
1293	0	1	0	0	1	0	1	1	1	1	0	509	0	71.575	0	0	6	NA	NA	0
1294	0	1	0	0	0	0	1	1	1	1	0	545	0	78.33055556	0	0	13	NA	NA	0
1295	0	1	0	0	0	1	0	1	0	0	0	393	0	38.675	1	0	16	1	NA	1
1296	0	0	0	0	0	0	0	0	0	1	0	788	0	63.55277778	0	0	NA	NA	NA	1
1297	0	0	0	0	0	0	0	0	0	0	0	524	0	29.25	0	0	NA	NA	NA	1
1298	0	0	0	0	0	0	0	0	0	0	0	636	0	91.78888889	0	0	NA	NA	NA	1
1299	0	0	0	0	0	1	0	0	0	0	0	565	0	65.18055556	0	0	NA	NA	NA	1
1300	0	1	0	0	0	0	0	1	0	0	0	371	0	61.94166667	0	0	6	NA	NA	0
1301	0	0	0	1	0	0	0	0	0	1	0	792	0	46.11666667	0	0	NA	NA	NA	1
1302	0	1	0	0	0	1	0	1	1	0	0	390	0	49.60277778	1	1	23	1	1	0
1303	0	0	0	0	0	0	0	0	0	0	0	529	0	49.18333333	0	0	NA	NA	NA	1
1304	0	1	0	0	0	0	1	0	0	0	0	556	0	48.80277778	0	0	14	NA	NA	0
1305	0	1	0	0	0	0	1	1	0	1	0	19	1	54.86666667	1	1	15	12	10	1
1306	0	1	0	0	1	0	0	1	1	1	0	766	0	78.93055556	0	0	23	NA	NA	0
1307	0	0	0	0	0	0	0	0	0	0	0	611	0	21.98888889	0	0	NA	NA	NA	1
1308	0	1	0	0	0	0	1	1	1	0	0	34	1	57.05833333	1	1	31	27	2	1
1309	0	0	0	0	0	0	0	0	0	0	0	568	0	40.77222222	0	0	NA	NA	NA	1
1310	0	0	0	1	1	0	0	1	0	1	0	637	0	51.80555556	0	0	NA	NA	NA	0
1311	0	0	0	0	0	0	0	0	0	0	0	552	0	67.16666667	0	0	NA	NA	NA	0
1312	0	1	0	0	0	0	0	0	0	0	0	572	0	30.15833333	0	0	4	NA	NA	0
1313	0	0	0	0	0	0	0	0	0	0	0	726	0	49.43055556	0	0	NA	NA	NA	1
1314	0	0	0	0	0	0	0	0	0	0	0	751	0	43.56666667	0	0	NA	NA	NA	1
1315	0	0	0	0	0	0	0	0	0	0	0	854	0	40.28055556	0	0	NA	NA	NA	0
1316	0	0	0	0	0	0	0	0	0	0	0	707	0	33.43888889	0	0	NA	NA	NA	0
1317	0	1	0	0	0	0	0	0	0	0	0	738	0	50.10277778	0	0	7	NA	NA	1
1318	0	0	0	0	0	0	0	1	0	1	0	532	0	66.78333333	0	0	NA	NA	NA	1
1319	0	1	0	0	0	0	0	0	0	0	0	393	0	39.23888889	0	0	5	NA	NA	0
1320	0	0	0	0	0	0	0	0	0	0	0	376	0	37.30277778	0	0	NA	NA	NA	1
1321	0	1	1	0	0	0	1	0	0	0	1	375	0	51.225	1	0	19	12	NA	1
1322	0	0	0	0	0	0	0	0	0	1	0	826	0	25.52222222	0	0	NA	NA	NA	0
1323	0	0	0	0	0	0	0	1	0	0	0	799	0	56.05	0	0	NA	NA	NA	1
1324	0	0	0	0	0	0	0	0	0	0	0	547	0	49.61111111	0	0	NA	NA	NA	1
1325	0	0	0	0	1	0	0	1	0	0	0	558	0	37.56666667	0	0	NA	NA	NA	0
1326	0	1	0	0	0	0	0	1	0	0	0	375	0	62.04444444	0	0	6	NA	NA	0
1327	0	1	0	1	1	0	1	1	0	1	1	643	0	78.96944444	1	0	42	17	NA	1
1328	0	1	0	0	0	0	0	1	0	0	0	734	0	67.90555556	0	0	11	NA	NA	0
1329	0	0	0	0	0	0	0	0	0	0	0	618	0	25.98333333	0	0	NA	NA	NA	1
1330	0	0	0	0	0	0	0	0	0	0	1	642	0	38.39166667	0	0	NA	NA	NA	0
1331	0	0	0	0	0	0	0	0	0	0	0	752	0	35.75277778	0	0	NA	NA	NA	1
1332	0	0	0	0	0	0	0	0	0	0	0	622	0	21.98055556	0	0	NA	NA	NA	0
1333	0	0	0	0	0	0	0	0	0	0	0	757	0	28.51944444	0	0	NA	NA	NA	0
1334	0	0	0	0	0	0	0	0	0	0	0	790	0	41.9	0	0	NA	NA	NA	1
1335	0	0	0	0	0	0	0	1	0	0	0	517	0	48.49444444	0	0	NA	NA	NA	0
1336	0	1	0	0	0	0	0	0	0	1	0	578	0	54.41944444	0	0	11	NA	NA	0
1337	0	1	0	0	0	0	0	1	0	1	0	793	0	64.6	0	0	15	NA	NA	0
1338	0	0	0	0	0	0	0	0	0	0	0	388	0	28.01111111	0	0	NA	NA	NA	1
1339	0	1	0	0	0	0	0	0	0	0	0	775	0	66.81111111	0	0	12	NA	NA	1
1340	0	0	0	0	0	0	0	0	0	0	0	658	0	20.26944444	0	0	NA	NA	NA	1
1341	0	0	0	1	1	1	0	1	1	1	1	643	0	75.21666667	0	0	NA	NA	NA	0
1342	0	1	0	0	0	0	0	1	0	1	0	525	0	53.78055556	1	0	14	11	NA	0
1343	0	0	0	0	0	0	0	0	0	0	0	608	0	26.99722222	0	0	NA	NA	NA	0
1344	0	1	0	0	1	0	0	0	0	0	0	408	0	46.375	0	0	11	NA	NA	1
1345	0	1	0	0	0	0	0	0	0	0	0	500	0	57.86944444	0	0	14	NA	NA	1
1346	0	1	0	0	1	0	0	0	0	0	0	566	0	65.77777778	0	0	8	NA	NA	0
1347	0	1	0	0	0	0	0	1	0	0	0	734	0	54.92777778	1	1	10	1	1	1
1348	0	1	0	0	0	0	0	1	0	1	1	779	0	88.29444444	1	0	18	1	NA	0
1349	0	0	0	0	1	0	0	0	0	0	0	529	0	51.37777778	0	0	NA	NA	NA	0
1350	0	0	0	0	0	0	0	0	0	0	0	557	0	62.25	0	0	NA	NA	NA	0
1351	0	0	0	0	0	0	0	0	0	0	0	594	0	35.82222222	0	0	NA	NA	NA	1
1352	0	1	0	0	0	0	0	0	0	0	0	726	0	50.66944444	0	0	8	NA	NA	0
1353	0	1	1	0	0	0	0	1	0	1	0	522	0	59.16944444	1	0	28	13	NA	0
1354	0	1	0	0	0	0	0	1	0	1	0	383	0	58.24166667	0	0	6	NA	NA	0
1355	0	1	0	0	0	0	0	0	0	1	0	809	0	46.625	0	0	9	NA	NA	0
1356	0	0	0	0	0	0	0	0	0	0	0	732	0	45.98888889	0	0	NA	NA	NA	1
1357	0	1	0	1	0	0	0	0	0	1	0	356	1	73.37222222	0	0	9	NA	NA	1
1358	0	1	0	0	0	0	1	1	0	1	0	723	0	62.69166667	0	0	11	NA	NA	0
1359	0	1	0	0	1	1	0	0	0	0	0	573	0	47.66944444	0	0	7	NA	NA	0
1360	0	1	0	0	0	0	0	1	0	0	0	376	0	62.96111111	0	0	23	NA	NA	0
1361	0	1	0	0	0	0	0	0	0	0	0	538	0	64.76666667	0	0	9	NA	NA	0
1362	0	0	0	0	0	0	0	0	0	0	0	541	0	19.21388889	0	0	NA	NA	NA	1
1363	0	0	0	0	0	0	0	0	0	0	0	365	0	31.99166667	0	0	NA	NA	NA	1
1364	0	0	0	0	1	1	0	1	0	1	0	414	0	52.40277778	0	0	NA	NA	NA	0
1365	0	1	0	0	0	0	0	0	0	0	0	403	0	47.13888889	0	0	5	NA	NA	1
1366	0	0	0	0	0	0	0	0	0	0	0	683	0	25.68333333	0	0	NA	NA	NA	1
1367	0	0	0	0	0	0	0	0	0	1	0	567	0	38.14444444	0	0	NA	NA	NA	0
1368	0	0	0	0	0	0	0	0	0	1	0	793	0	70.76388889	0	0	NA	NA	NA	1
1369	0	0	0	0	0	0	0	0	0	1	0	641	0	72.775	0	0	NA	NA	NA	0
1370	0	1	0	0	0	0	1	1	1	1	0	608	0	85.28333333	0	0	5	NA	NA	0
1371	0	1	0	0	0	0	0	1	0	0	0	539	0	79.00277778	0	0	10	NA	NA	1
1372	0	0	0	0	0	0	0	0	0	0	0	634	0	23.68888889	0	0	NA	NA	NA	0
1373	0	1	0	0	0	0	0	1	0	1	0	515	0	73.75	0	0	21	NA	NA	1
1374	0	1	0	0	0	0	0	0	0	0	0	390	0	37.24444444	0	0	10	NA	NA	1
1375	0	1	0	0	1	0	0	1	0	1	0	10	1	78.28611111	1	1	9	5	4	0
1376	0	1	0	0	0	0	0	1	1	0	0	778	0	72.86944444	0	0	10	NA	NA	0
1377	0	0	0	0	0	0	0	0	0	0	0	541	0	35.23055556	0	0	NA	NA	NA	0
1378	0	0	0	0	0	0	0	0	0	0	0	559	0	63.88055556	0	0	NA	NA	NA	0
1379	0	0	0	0	0	0	0	0	0	0	0	531	0	44.90277778	0	0	NA	NA	NA	1
1380	0	0	0	0	0	0	0	1	0	1	0	594	0	53.69722222	0	0	NA	NA	NA	0
1381	0	1	0	1	0	0	0	1	0	1	0	779	0	80.97777778	0	0	2	NA	NA	0
1382	0	0	0	0	0	0	0	1	0	1	0	819	0	61.78611111	0	0	NA	NA	NA	0
1383	0	0	0	0	0	0	0	0	0	0	0	696	0	47.43611111	0	0	NA	NA	NA	0
1384	0	1	0	0	0	1	1	0	0	0	1	908	0	54.8	0	0	11	NA	NA	1
1385	0	0	0	0	0	0	0	1	0	1	0	548	0	62.92222222	0	0	NA	NA	NA	0
1386	0	0	0	0	0	0	0	0	0	1	0	532	0	56.65833333	0	0	NA	NA	NA	1
1387	0	1	0	0	0	0	0	1	0	1	0	1003	0	70.25833333	0	0	21	NA	NA	1
1388	0	0	0	0	0	0	0	1	0	1	0	557	0	57.58611111	0	0	NA	NA	NA	0
1389	0	1	0	0	0	0	0	0	0	0	0	389	0	54.98055556	0	0	10	NA	NA	0
1390	0	1	0	0	0	0	0	1	0	0	0	370	0	52.08055556	1	0	10	1	NA	1
1391	0	0	0	0	0	0	0	1	0	1	0	655	0	61.18333333	0	0	NA	NA	NA	0
1392	0	0	0	0	0	0	0	0	0	1	0	658	0	37.725	0	0	NA	NA	NA	0
1393	0	1	0	0	0	0	0	0	0	0	0	396	0	43.56666667	0	0	8	NA	NA	0
1394	0	0	0	0	0	0	0	0	0	0	0	523	0	35.775	0	0	NA	NA	NA	0
1395	0	0	0	0	0	0	0	0	0	0	0	538	0	58.31944444	0	0	NA	NA	NA	1
1396	0	0	0	0	0	0	0	0	0	0	0	507	0	49.59166667	0	0	NA	NA	NA	1
1397	0	0	0	0	0	0	0	0	0	0	0	533	0	39.88611111	0	0	NA	NA	NA	1
1398	0	0	0	0	0	1	0	0	0	0	0	638	0	32.75555556	0	0	NA	NA	NA	0
1399	0	0	0	0	0	0	0	1	0	1	0	489	0	60.60555556	0	0	NA	NA	NA	0
1400	0	0	0	0	0	0	0	0	0	0	0	754	0	18.26944444	0	0	NA	NA	NA	1
1401	0	0	1	0	1	0	0	0	0	0	0	376	0	40.84166667	0	0	NA	NA	NA	0
1402	0	0	0	0	0	0	0	0	0	0	0	375	0	49.88611111	0	0	NA	NA	NA	1
1403	0	0	0	0	0	0	0	0	0	0	0	619	0	58.63333333	0	0	NA	NA	NA	1
1404	0	1	0	0	0	1	1	0	0	0	1	545	0	50.02222222	0	0	5	NA	NA	1
1405	0	0	0	0	0	0	0	0	0	0	0	758	0	33.78333333	0	0	NA	NA	NA	0
1406	0	0	0	0	0	0	0	0	0	0	0	804	0	23.09722222	0	0	NA	NA	NA	1
1407	0	1	0	0	0	0	0	0	0	1	0	853	0	21.00555556	0	0	7	NA	NA	0
1408	0	0	0	1	0	0	1	1	0	1	1	660	0	57.66111111	0	0	NA	NA	NA	0
1409	0	0	0	0	0	0	0	0	0	0	0	611	0	34.975	0	0	NA	NA	NA	0
1410	0	1	0	0	0	0	0	1	0	1	0	12	1	75.62777778	1	1	13	11	8	1
1411	0	1	0	1	0	0	1	1	0	1	0	1	1	62.275	0	0	3	NA	NA	1
1412	0	1	0	0	0	0	0	0	0	0	0	795	0	87.29722222	0	0	1	NA	NA	1
1413	0	1	0	0	0	0	1	1	0	1	0	761	0	84.78611111	1	0	8	1	NA	1
1414	0	1	0	0	0	0	0	1	0	1	0	11	1	79.62777778	1	1	11	8	7	0
1415	0	0	0	0	0	0	0	0	0	0	0	778	0	21.51944444	0	0	NA	NA	NA	0
1416	0	1	0	0	1	0	1	1	0	1	0	740	0	65.96944444	0	0	14	NA	NA	0
1417	0	0	0	0	0	1	0	0	0	0	0	543	0	31.49444444	0	0	NA	NA	NA	0
1418	0	0	0	0	0	0	1	1	0	0	0	539	0	55.23333333	0	0	NA	NA	NA	1
1419	0	0	0	0	0	0	0	0	0	0	0	842	0	27.28611111	0	0	NA	NA	NA	0
1420	0	0	0	0	0	0	0	0	0	0	0	691	0	33.68888889	0	0	NA	NA	NA	1
1421	0	0	0	0	0	0	0	1	0	0	0	364	0	57.33333333	0	0	NA	NA	NA	0
1422	0	1	0	0	0	0	0	1	1	0	0	806	0	76.83055556	0	0	9	NA	NA	0
1423	0	1	0	0	0	0	0	0	0	1	0	508	0	48.64722222	0	0	17	NA	NA	1
1424	0	0	0	1	0	1	1	1	0	1	0	780	0	62.51388889	0	0	NA	NA	NA	0
1425	0	0	0	0	0	1	1	1	0	1	0	535	0	53	0	0	NA	NA	NA	0
1426	0	1	0	0	0	0	0	1	0	0	0	740	0	64.29722222	0	0	7	NA	NA	0
1427	0	0	0	0	1	0	1	1	0	1	0	602	0	69.275	0	0	NA	NA	NA	0
1428	0	1	0	0	0	0	0	0	0	0	0	513	0	72.71111111	0	0	4	NA	NA	0
1429	0	0	0	0	1	0	0	1	0	1	0	532	0	66.61944444	0	0	NA	NA	NA	1
1430	0	1	0	0	0	1	0	0	0	0	0	410	0	41.16666667	0	0	8	NA	NA	1
1431	0	1	0	0	0	0	0	0	0	0	0	530	0	54.58611111	0	0	5	NA	NA	1
1432	0	1	0	1	0	0	1	1	0	0	1	13	1	76.80277778	1	1	14	10	3	1
1433	0	0	0	0	0	0	0	0	0	0	0	798	0	28.83611111	0	0	NA	NA	NA	0
1434	0	1	0	1	0	1	1	1	0	1	1	832	0	53.275	0	0	6	NA	NA	0
1435	0	0	0	0	0	0	0	0	0	0	0	656	0	52.53333333	0	0	NA	NA	NA	1
1436	0	0	0	0	0	0	0	0	0	0	0	708	0	45.95	0	0	NA	NA	NA	1
1437	0	0	0	0	0	0	0	0	0	0	0	551	0	61.40555556	0	0	NA	NA	NA	1
1438	0	0	0	0	0	0	0	0	0	0	0	638	0	40.06944444	0	0	NA	NA	NA	1
1439	0	0	0	0	0	0	0	1	0	0	0	687	0	40.51944444	0	0	NA	NA	NA	1
1440	0	1	1	1	0	0	0	0	0	1	0	545	0	56.19166667	0	0	8	NA	NA	0
1441	0	0	0	0	0	0	0	0	0	0	0	374	0	46.87777778	0	0	NA	NA	NA	0
1442	0	1	0	0	1	0	1	0	0	0	0	411	0	29.72777778	0	0	9	NA	NA	1
1443	0	1	0	1	0	0	1	1	1	1	0	6	1	68.17222222	1	1	7	6	2	1
1444	0	1	0	0	0	0	0	0	0	0	0	592	0	56.50555556	0	0	5	NA	NA	0
1445	0	0	0	0	0	0	0	1	0	0	0	525	0	42.875	0	0	NA	NA	NA	1
1446	0	0	0	0	0	0	0	0	0	0	0	538	0	22.77777778	0	0	NA	NA	NA	1
1447	0	0	0	0	0	0	0	0	0	0	0	541	0	38.63611111	0	0	NA	NA	NA	1
1448	0	0	0	1	0	1	0	1	1	1	0	703	0	68.54444444	0	0	NA	NA	NA	0
1449	0	0	0	0	0	0	0	0	0	0	0	615	0	82.55833333	0	0	NA	NA	NA	0
1450	0	0	0	0	1	0	0	0	0	0	0	597	0	44.15277778	0	0	NA	NA	NA	0
1451	0	1	0	0	0	0	1	0	0	1	0	754	0	51.26388889	1	0	7	1	NA	1
1452	0	0	0	0	0	0	0	0	0	0	0	842	0	49.28055556	0	0	NA	NA	NA	0
1453	0	0	0	0	0	0	0	0	0	0	0	509	0	26.325	0	0	NA	NA	NA	0
1454	0	0	0	0	0	0	1	0	0	0	0	545	0	58.75	0	0	NA	NA	NA	0
1455	0	0	0	0	0	0	0	0	0	0	0	588	0	29.24166667	0	0	NA	NA	NA	0
1456	0	0	0	0	0	0	0	0	0	0	0	618	0	66.46944444	0	0	NA	NA	NA	1
1457	0	0	0	0	0	0	0	0	0	0	0	639	0	20.23333333	0	0	NA	NA	NA	1
1458	0	1	0	0	0	0	1	1	0	1	0	677	0	62.55555556	0	0	23	NA	NA	1
1459	0	1	0	0	0	0	1	1	0	1	0	529	0	64.79444444	0	0	6	NA	NA	0
1460	0	0	0	0	0	0	0	1	0	0	0	883	0	35.86111111	0	0	NA	NA	NA	0
1461	0	0	0	0	0	0	0	0	0	0	0	536	0	51.19166667	0	0	NA	NA	NA	1
1462	0	0	0	0	0	0	0	0	0	0	0	678	0	38.25833333	0	0	NA	NA	NA	1
1463	0	0	0	0	0	0	0	0	0	0	0	683	0	48.17222222	0	0	NA	NA	NA	1
1464	0	1	0	0	1	0	0	1	0	0	0	559	0	47.21388889	0	0	5	NA	NA	1
1465	0	0	0	0	0	0	0	0	0	0	0	432	0	33.95833333	0	0	NA	NA	NA	0
1466	0	0	0	0	0	0	0	0	0	1	0	697	0	43.71666667	0	0	NA	NA	NA	0
1467	0	0	0	0	0	0	0	0	0	0	0	681	0	23.16944444	0	0	NA	NA	NA	0
1468	0	1	1	0	0	0	0	0	0	1	0	664	0	48.92222222	0	0	13	NA	NA	0
1469	0	1	0	0	0	0	0	1	1	0	1	388	0	68.01388889	0	0	8	NA	NA	0
1470	0	1	0	0	0	0	0	1	0	0	0	651	0	79.3	0	0	21	NA	NA	0
1471	0	0	0	0	0	0	0	0	0	0	0	440	0	81.07222222	0	0	NA	NA	NA	0
1472	0	0	0	0	0	0	0	0	0	0	0	703	0	35.63055556	0	0	NA	NA	NA	1
1473	0	0	0	0	0	0	0	0	0	1	0	499	0	62.87777778	0	0	NA	NA	NA	0
1474	0	0	0	0	0	0	0	0	0	0	0	631	0	40.03055556	0	0	NA	NA	NA	1
1475	0	1	0	0	0	0	0	0	0	0	0	493	0	27.68888889	1	0	4	4	NA	1
1476	0	0	0	0	0	0	0	0	0	0	0	524	0	31.45833333	0	0	NA	NA	NA	0
1477	0	1	0	0	0	0	1	0	0	0	0	705	0	45.04722222	1	1	8	1	1	1
1478	0	0	0	0	0	0	0	0	0	0	0	551	0	35.03888889	0	0	NA	NA	NA	0
1479	0	1	0	0	0	0	1	1	0	1	0	858	0	53.26388889	0	0	11	NA	NA	0
1480	0	0	0	0	0	0	0	0	0	0	0	695	0	24.07777778	0	0	NA	NA	NA	0
1481	0	0	0	0	0	0	0	1	1	1	0	644	0	54.29166667	0	0	NA	NA	NA	0
1482	0	1	0	1	0	0	0	1	0	0	0	37	1	74.88888889	1	1	32	25	12	1
1483	0	1	0	1	0	0	1	1	1	1	0	760	0	76.94722222	1	0	12	1	NA	0
1484	0	1	0	0	0	0	0	1	0	1	0	380	0	79.01111111	0	0	4	NA	NA	1
1485	0	0	1	0	0	0	0	0	0	1	0	733	0	46.80833333	0	0	NA	NA	NA	0
1486	0	0	0	0	0	0	0	0	0	0	1	670	0	81.58333333	0	0	NA	NA	NA	0
1487	0	0	0	0	0	0	0	0	0	0	0	608	0	36.35555556	0	0	NA	NA	NA	0
1488	0	0	0	0	0	0	0	0	0	0	0	630	0	41.80833333	0	0	NA	NA	NA	1
1489	0	0	0	0	0	0	0	0	0	0	0	364	0	55.33333333	0	0	NA	NA	NA	1
1490	0	0	0	0	0	1	0	0	0	0	0	765	0	48.93611111	0	0	NA	NA	NA	1
1491	0	1	0	0	0	0	0	0	0	0	0	762	0	50.96388889	0	0	1	NA	NA	0
1492	0	0	0	0	0	0	1	1	0	1	1	541	0	74.92777778	0	0	NA	NA	NA	0
1493	0	1	0	0	0	0	0	1	0	0	0	935	0	56.13611111	0	0	6	NA	NA	0
1494	0	0	0	0	0	0	1	1	0	1	0	684	0	63.66666667	0	0	NA	NA	NA	1
1495	0	0	0	0	0	0	0	0	0	0	0	398	0	34.42777778	0	0	NA	NA	NA	1
1496	0	0	0	0	0	0	0	0	0	1	0	768	0	45.35833333	0	0	NA	NA	NA	1
1497	0	1	0	0	0	0	0	0	0	0	0	385	0	46.56944444	0	0	14	NA	NA	1
1498	0	0	0	0	0	0	0	0	0	0	0	550	0	67.13888889	0	0	NA	NA	NA	0
1499	0	1	0	1	0	0	0	1	1	1	0	334	1	70.86388889	0	0	17	NA	NA	1
1500	0	1	0	0	0	0	0	1	0	1	0	553	0	73.86111111	0	0	12	NA	NA	0
1501	0	1	0	0	0	0	0	1	0	1	0	591	0	58.19722222	0	0	9	NA	NA	1
1502	0	1	0	0	0	0	0	0	0	0	1	672	0	60.91944444	0	0	17	NA	NA	1
1503	0	1	0	0	0	0	1	1	0	0	0	231	1	90.39166667	0	0	7	NA	NA	0
1504	0	1	0	0	0	0	0	1	0	0	1	687	0	66.39444444	0	0	9	NA	NA	1
1505	0	1	0	0	0	0	0	0	0	1	1	558	0	28.38055556	0	0	11	NA	NA	0
1506	0	0	0	1	0	1	1	1	1	1	1	5	1	63.80833333	0	0	NA	NA	NA	0
1507	0	0	0	0	0	0	0	0	0	1	0	583	0	66.90555556	0	0	NA	NA	NA	0
1508	0	0	0	0	0	0	0	0	0	0	0	736	0	35.01944444	0	0	NA	NA	NA	1
1509	0	0	0	0	0	1	0	0	0	0	0	644	0	62.33055556	0	0	NA	NA	NA	0
1510	0	0	0	0	0	0	1	1	0	0	0	678	0	38.29722222	0	0	NA	NA	NA	1
1511	0	0	0	0	0	0	0	0	0	0	0	619	0	47.80277778	0	0	NA	NA	NA	1
1512	0	1	0	0	0	0	0	0	0	0	0	374	0	23.68888889	0	0	10	NA	NA	0
1513	0	0	0	0	0	0	0	0	0	0	0	388	0	46.98611111	0	0	NA	NA	NA	1
1514	0	0	0	0	1	0	0	0	0	0	0	713	0	48.45277778	0	0	NA	NA	NA	0
1515	0	0	0	0	0	0	1	1	0	0	0	384	0	43.69444444	0	0	NA	NA	NA	0
1516	0	0	0	0	0	0	0	0	0	0	0	391	0	39.78055556	0	0	NA	NA	NA	1
1517	0	0	0	0	0	0	0	0	0	0	0	400	0	44.93611111	0	0	NA	NA	NA	1
1518	0	0	0	0	0	0	0	1	0	1	0	532	0	67.025	0	0	NA	NA	NA	0
1519	0	0	0	0	0	0	0	0	0	0	0	749	0	50.29444444	0	0	NA	NA	NA	0
1520	0	0	0	0	0	0	0	0	0	0	0	820	0	83.43888889	0	0	NA	NA	NA	1
1521	0	1	0	1	0	0	0	1	0	1	0	559	0	53.56388889	0	0	10	NA	NA	1
1522	0	1	0	0	1	0	0	1	0	0	0	672	1	74.39166667	0	0	46	NA	NA	0
1523	0	0	0	0	0	0	0	0	0	0	0	890	0	33.64722222	0	0	NA	NA	NA	0
1524	0	1	0	0	0	0	0	1	0	1	0	532	0	75.17222222	1	1	17	16	2	1
1525	0	1	0	0	0	0	0	1	1	0	0	532	0	87.53611111	0	0	5	NA	NA	0
1526	0	1	0	1	0	0	0	0	0	0	0	1	1	38.37222222	1	1	1	1	1	1
1527	0	0	0	0	0	0	0	0	0	0	0	498	0	61.01666667	0	0	NA	NA	NA	0
1528	0	1	0	0	1	0	0	0	0	0	0	200	1	39.68888889	0	0	5	NA	NA	0
1529	0	0	0	0	0	0	0	1	0	0	0	615	0	81.03611111	0	0	NA	NA	NA	0
1530	0	1	0	0	1	0	0	0	0	0	0	397	0	46.58611111	0	0	8	NA	NA	0
1531	0	0	0	0	0	0	0	0	0	0	0	702	0	28.52777778	0	0	NA	NA	NA	1
1532	0	0	0	0	0	0	0	0	0	0	0	758	0	33.82222222	0	0	NA	NA	NA	1
1533	0	0	0	0	0	0	0	0	0	0	0	386	0	39.95833333	0	0	NA	NA	NA	1
1534	0	1	0	0	0	0	0	0	0	1	0	513	0	55.92222222	0	0	10	NA	NA	1
1535	0	0	0	0	0	0	1	1	0	0	0	31	1	75.69166667	0	0	NA	NA	NA	0
1536	0	1	0	0	0	0	1	1	1	0	0	863	0	65.22222222	0	0	7	NA	NA	1
1537	0	0	0	0	0	0	0	1	0	0	0	600	0	52.86388889	0	0	NA	NA	NA	1
1538	0	0	0	0	0	0	1	1	0	0	1	765	0	65.66388889	0	0	NA	NA	NA	1
1539	0	0	0	0	0	0	0	0	0	0	0	545	0	30.34166667	0	0	NA	NA	NA	1
1540	0	1	0	0	0	0	0	0	0	0	0	417	0	58.18888889	0	0	7	NA	NA	1
1541	0	1	0	0	0	0	0	1	0	0	0	16	1	56.31388889	1	1	17	15	14	0
1542	0	0	0	0	0	0	0	0	0	0	0	507	0	64.41666667	0	0	NA	NA	NA	1
1543	0	0	0	0	0	0	0	1	1	0	0	816	0	88.06388889	0	0	NA	NA	NA	0
1544	0	0	0	0	0	0	0	0	0	0	0	838	0	20.92777778	0	0	NA	NA	NA	1
1545	0	0	0	0	0	0	0	0	1	0	0	632	0	35.85555556	0	0	NA	NA	NA	1
1546	0	0	0	0	0	0	0	0	0	0	0	711	0	46.04722222	0	0	NA	NA	NA	1
1547	0	0	0	0	0	0	1	0	0	0	0	694	0	29.66388889	0	0	NA	NA	NA	0
1548	0	1	0	0	0	0	0	0	0	0	0	515	0	33.91666667	0	0	12	NA	NA	1
1549	0	0	0	0	0	0	0	0	0	0	0	599	0	42.075	0	0	NA	NA	NA	1
1550	0	1	0	0	0	0	1	1	1	0	0	534	0	85.33333333	0	0	18	NA	NA	1
1551	0	1	0	0	1	0	1	1	1	1	1	662	0	80.99722222	0	0	27	NA	NA	0
1552	0	0	0	0	0	0	0	0	0	0	0	692	0	30.45833333	0	0	NA	NA	NA	1
1553	0	0	0	0	0	0	0	0	0	0	0	376	0	44.8	0	0	NA	NA	NA	0
1554	0	0	0	0	0	0	0	0	0	0	0	742	0	33.24444444	0	0	NA	NA	NA	1
1555	0	0	0	0	0	0	0	0	0	0	0	605	0	51.52222222	0	0	NA	NA	NA	1
1556	0	1	0	0	0	0	0	0	0	0	0	613	0	41.38611111	0	0	1	NA	NA	0
1557	0	0	0	0	0	0	0	1	0	1	1	686	0	65.66388889	0	0	NA	NA	NA	0
1558	0	0	0	0	0	0	0	0	0	0	0	573	0	35.16944444	0	0	NA	NA	NA	0
1559	0	1	0	0	0	0	0	0	0	0	0	756	0	33.78888889	0	0	17	NA	NA	0
1560	0	1	0	0	1	0	0	0	0	1	0	388	0	50.98888889	0	0	19	NA	NA	0
1561	0	1	0	0	0	0	0	0	0	1	0	788	0	58.19166667	0	0	2	NA	NA	0
1562	0	1	0	0	0	1	1	1	0	1	0	760	0	61.78333333	0	0	7	NA	NA	1
1563	0	1	0	1	0	0	1	1	1	1	0	636	0	86.31388889	0	0	12	NA	NA	0
1564	0	1	0	0	0	0	1	1	0	1	0	377	0	68.04722222	0	0	11	NA	NA	0
1565	0	1	0	0	0	0	0	0	0	0	0	533	0	61.41111111	0	0	11	NA	NA	1
1566	0	1	0	0	0	0	0	0	0	0	0	550	0	40.44166667	0	0	5	NA	NA	0
1567	0	1	0	0	0	0	0	1	1	0	0	26	1	81.68611111	1	1	27	12	11	1
1568	0	1	0	0	1	1	0	0	0	1	0	755	0	50.23055556	0	0	3	NA	NA	1
1569	0	0	0	0	0	0	0	0	0	0	0	653	0	27.63888889	0	0	NA	NA	NA	1
1570	0	0	0	0	0	0	0	0	0	0	0	716	0	29.28333333	0	0	NA	NA	NA	1
1571	0	0	0	0	0	0	0	0	0	0	0	937	0	50.075	0	0	NA	NA	NA	1
1572	0	1	0	0	0	0	1	1	1	1	0	633	0	67.93888889	0	0	11	NA	NA	0
1573	0	0	0	0	0	0	0	0	0	0	0	648	0	28.975	0	0	NA	NA	NA	1
1574	0	1	0	0	0	0	0	0	0	0	0	866	0	52.09444444	0	0	7	NA	NA	1
1575	0	0	0	0	0	0	0	0	0	0	0	461	0	21.41666667	0	0	NA	NA	NA	0
1576	0	0	0	0	1	0	0	0	0	0	0	722	0	48.475	0	0	NA	NA	NA	1
1577	0	0	0	0	0	0	0	0	0	1	0	577	0	29.60555556	0	0	NA	NA	NA	0
1578	0	0	0	1	0	0	1	1	1	1	0	666	0	58.44722222	0	0	NA	NA	NA	0
1579	0	1	1	0	1	0	0	1	0	1	0	508	0	49.98055556	0	0	10	NA	NA	0
1580	0	1	0	0	0	0	0	1	0	0	0	505	0	56.60555556	0	0	11	NA	NA	1
1581	0	0	0	0	0	0	0	0	0	0	0	612	0	46.87777778	0	0	NA	NA	NA	1
1582	0	0	0	0	0	0	0	0	0	0	0	529	0	22.36944444	0	0	NA	NA	NA	1
1583	0	1	0	0	0	0	0	0	1	0	0	883	0	47.17222222	0	0	10	NA	NA	0
1584	0	1	0	0	0	0	0	0	0	0	0	388	0	53.93888889	1	0	12	3	NA	1
1585	0	1	0	0	0	0	1	0	0	1	0	15	1	93.73055556	1	1	16	11	9	1
1586	0	0	0	0	0	0	0	0	0	0	0	559	0	30.37222222	0	0	NA	NA	NA	0
1587	0	0	0	0	1	0	0	0	0	0	1	559	0	62.29722222	0	0	NA	NA	NA	1
1588	0	0	0	0	0	0	0	0	0	0	0	615	0	22.08611111	0	0	NA	NA	NA	1
1589	0	0	0	0	0	0	0	0	0	0	0	702	0	43.00555556	0	0	NA	NA	NA	1
1590	0	0	0	0	0	0	0	0	0	0	0	615	0	47.53611111	0	0	NA	NA	NA	0
1591	0	0	0	0	0	0	0	1	0	1	1	475	0	57.43055556	0	0	NA	NA	NA	1
1592	0	0	0	0	0	0	0	1	0	0	0	500	0	55.875	0	0	NA	NA	NA	0
1593	0	0	0	0	0	0	0	0	0	0	0	682	0	46.76666667	0	0	NA	NA	NA	1
1594	0	0	0	0	0	0	0	0	0	0	0	549	0	58.10833333	0	0	NA	NA	NA	1
1595	0	0	0	1	0	0	0	1	0	1	0	593	0	51.91666667	0	0	NA	NA	NA	0
1596	0	1	0	0	0	0	0	1	0	0	0	623	0	86.825	0	0	7	NA	NA	0
1597	0	1	0	0	0	0	0	0	0	1	0	663	0	46.48333333	0	0	6	NA	NA	0
1598	0	0	0	0	0	0	0	1	0	0	0	607	0	60.95555556	0	0	NA	NA	NA	0
1599	0	0	0	0	0	0	0	0	0	0	0	655	0	40.95277778	0	0	NA	NA	NA	0
1600	0	0	0	0	0	0	0	0	0	0	0	465	0	29.2	0	0	NA	NA	NA	1
1601	0	0	0	0	0	0	0	0	0	0	0	558	0	29.87222222	0	0	NA	NA	NA	1
1602	0	0	0	0	0	0	0	0	0	0	0	386	0	54.85555556	0	0	NA	NA	NA	0
1603	0	0	0	0	0	0	0	0	0	0	0	512	0	23.85277778	0	0	NA	NA	NA	0
1604	0	0	0	0	0	0	0	0	0	0	0	624	0	40.71388889	0	0	NA	NA	NA	1
1605	0	0	0	1	0	0	1	1	0	1	0	899	0	51.24722222	0	0	NA	NA	NA	0
1606	0	0	0	0	0	0	0	0	0	0	0	763	0	40.59444444	0	0	NA	NA	NA	0
1607	0	1	0	1	0	0	1	1	1	1	0	13	1	81.71666667	1	1	13	3	1	1
1608	0	0	0	0	0	0	0	0	0	0	0	953	0	28.88055556	0	0	NA	NA	NA	0
1609	0	1	0	0	0	1	0	0	1	0	0	734	0	48.11388889	0	0	5	NA	NA	0
1610	0	0	0	0	0	0	0	0	0	0	0	734	0	36.89444444	0	0	NA	NA	NA	1
1611	0	0	0	0	0	0	0	0	0	0	0	916	0	26.85555556	0	0	NA	NA	NA	0
1612	0	0	0	0	0	0	0	0	0	0	0	501	0	23.36388889	0	0	NA	NA	NA	0
1613	0	1	0	0	1	0	0	0	0	0	0	15	1	60.33888889	1	1	16	10	7	1
1614	0	0	0	0	0	1	0	0	0	0	0	678	0	47.40555556	0	0	NA	NA	NA	0
1615	0	1	0	0	0	0	0	1	0	1	0	505	0	55.73611111	0	0	7	NA	NA	0
1616	0	0	0	0	0	0	0	0	0	1	0	615	0	64.66111111	0	0	NA	NA	NA	1
1617	0	0	0	0	0	0	0	1	1	0	1	534	0	45.72777778	0	0	NA	NA	NA	1
1618	0	1	0	1	0	0	1	1	0	0	0	9	1	69.225	1	1	10	4	4	1
1619	0	0	0	0	0	0	0	0	0	0	0	566	0	26.86111111	0	0	NA	NA	NA	1
1620	0	0	0	0	0	0	0	1	0	1	0	809	0	75.33888889	0	0	NA	NA	NA	0
1621	0	0	0	0	0	0	0	0	0	0	0	531	0	47.33333333	0	0	NA	NA	NA	1
1622	0	0	0	0	0	0	0	0	0	0	0	521	0	64.06944444	0	0	NA	NA	NA	0
1623	0	0	0	0	1	0	0	1	0	1	0	546	0	49.08888889	0	0	NA	NA	NA	0
1624	0	1	0	0	0	0	0	0	0	0	0	755	0	40.08888889	0	0	11	NA	NA	0
1625	0	0	0	0	0	0	1	1	0	1	0	775	0	83.78611111	0	0	NA	NA	NA	0
1626	0	1	0	0	0	0	0	0	0	1	0	398	0	59.57777778	0	0	7	NA	NA	1
1627	0	0	0	1	0	0	0	0	0	0	1	584	0	23.91944444	0	0	NA	NA	NA	1
1628	0	0	0	0	0	0	0	0	1	0	0	815	0	65.48333333	0	0	NA	NA	NA	1
1629	0	1	0	0	0	0	0	0	0	0	0	387	0	58.26944444	0	0	12	NA	NA	1
1630	0	1	0	0	0	0	1	0	0	0	0	378	0	42.61111111	0	0	7	NA	NA	1
1631	0	0	0	0	0	0	0	0	0	0	0	667	0	25.38055556	0	0	NA	NA	NA	1
1632	0	1	0	0	0	0	0	0	0	0	0	512	0	44.91944444	0	0	12	NA	NA	1
1633	0	1	0	0	0	0	0	1	0	1	0	513	0	56.33333333	0	0	6	NA	NA	0
1634	0	0	0	0	0	0	0	0	0	0	0	700	0	51.26944444	0	0	NA	NA	NA	1
1635	0	0	0	0	1	0	0	1	0	0	0	367	0	58.15277778	0	0	NA	NA	NA	0
1636	0	1	0	0	0	0	0	1	0	1	0	694	0	60.34444444	0	0	12	NA	NA	0
1637	0	0	0	0	0	0	0	0	0	0	0	559	0	36.88055556	0	0	NA	NA	NA	0
1638	0	0	0	0	0	0	1	0	0	1	0	690	0	62.73611111	0	0	NA	NA	NA	0
1639	0	0	0	0	0	0	0	0	0	0	0	477	0	39.81666667	0	0	NA	NA	NA	1
1640	0	1	0	0	1	0	1	1	1	0	0	650	0	61.43611111	1	0	8	1	NA	0
1641	0	1	0	1	0	0	1	1	0	1	0	361	0	75.64444444	0	0	10	NA	NA	0
1642	0	1	0	0	1	1	0	0	0	0	1	830	0	45.38333333	0	0	11	NA	NA	0
1643	0	1	0	1	1	0	0	1	1	1	1	108	1	88.81944444	0	0	10	NA	NA	1
1644	0	1	0	1	0	0	0	0	0	0	0	404	0	35.13055556	0	0	12	NA	NA	1
1645	0	0	0	0	0	0	0	0	0	1	0	794	0	73.93888889	0	0	NA	NA	NA	0
1646	0	0	0	0	0	0	1	1	1	1	0	792	0	48.76666667	0	0	NA	NA	NA	0
1647	0	1	0	0	0	0	1	1	0	0	0	1016	0	91.90277778	0	0	13	NA	NA	0
1648	0	1	0	0	0	0	0	0	0	0	0	402	0	49.01111111	1	0	20	15	NA	1
1649	0	1	0	0	1	0	0	1	0	0	0	16	1	81.26666667	1	1	17	11	2	1
1650	0	0	0	1	1	0	1	1	1	1	0	0	1	71.83055556	0	0	NA	NA	NA	1
1651	0	0	0	0	0	0	0	0	0	0	0	528	0	52.19444444	0	0	NA	NA	NA	1
1652	0	1	0	0	0	0	0	0	0	1	0	957	0	60.01944444	0	0	9	NA	NA	0
1653	0	0	0	0	0	0	0	0	0	0	0	616	0	58.61944444	0	0	NA	NA	NA	0
1654	0	0	0	0	0	0	0	0	0	0	0	484	0	55.88055556	0	0	NA	NA	NA	0
1655	0	0	0	0	0	0	0	0	0	0	1	777	0	66.19166667	0	0	NA	NA	NA	0
1656	0	1	0	0	0	0	0	1	0	1	0	791	0	72.86111111	0	0	6	NA	NA	0
1657	0	1	0	0	0	0	0	1	0	0	0	761	0	50.16666667	0	0	1	NA	NA	1
1658	0	1	0	0	0	0	0	0	0	0	0	382	0	35.63055556	0	0	9	NA	NA	0
1659	0	0	0	0	0	0	0	0	0	0	1	598	0	49.25	0	0	NA	NA	NA	0
1660	0	0	0	0	0	0	0	0	0	0	0	533	0	28.575	0	0	NA	NA	NA	1
1661	0	1	0	0	0	0	0	1	0	0	0	374	0	53.76666667	0	0	12	NA	NA	1
1662	0	1	0	0	0	0	1	0	1	1	0	369	0	50.16944444	0	0	16	NA	NA	1
1663	0	1	0	0	1	0	0	0	0	0	0	380	0	42.06666667	0	0	5	NA	NA	1
1664	0	0	0	1	0	0	1	1	0	0	0	767	0	87.575	0	0	NA	NA	NA	0
1665	0	0	0	0	0	0	0	0	0	0	0	565	0	34.47777778	0	0	NA	NA	NA	1
1666	0	0	0	0	0	0	0	0	0	0	0	697	0	37.94166667	0	0	NA	NA	NA	1
1667	0	1	0	0	0	0	0	0	0	0	0	603	0	27.19166667	0	0	1	NA	NA	1
1668	0	0	0	1	0	0	0	1	0	1	0	644	0	52.61666667	0	0	NA	NA	NA	0
1669	0	0	0	0	0	0	0	0	0	0	0	364	0	43.86388889	0	0	NA	NA	NA	0
1670	0	1	0	0	0	0	0	1	1	0	1	557	0	73.33333333	0	0	16	NA	NA	0
1671	0	0	0	0	0	0	0	0	0	1	1	580	0	64.875	0	0	NA	NA	NA	0
1672	0	1	0	0	0	1	0	1	0	1	0	386	0	59.08055556	0	0	9	NA	NA	1
1673	0	0	0	0	0	0	0	0	0	0	0	608	0	49.21944444	0	0	NA	NA	NA	0
1674	0	0	0	1	0	0	0	1	0	1	1	542	0	67.375	0	0	NA	NA	NA	1
1675	0	0	0	0	0	0	0	0	0	0	0	381	0	31.68888889	0	0	NA	NA	NA	1
1676	0	0	0	0	0	0	0	0	0	0	0	409	0	55.63055556	0	0	NA	NA	NA	1
1677	0	1	0	0	1	0	1	1	0	1	0	378	0	53.17777778	0	0	16	NA	NA	0
1678	0	0	0	0	1	1	0	0	0	1	0	775	0	78.37777778	0	0	NA	NA	NA	0
1679	0	1	0	1	0	0	1	0	0	0	0	623	0	76.33888889	0	0	15	NA	NA	1
1680	0	0	0	0	0	0	0	1	0	0	0	531	0	66.53333333	0	0	NA	NA	NA	0
1681	0	0	0	0	0	0	0	1	0	1	0	615	0	52.01666667	0	0	NA	NA	NA	0
1682	0	1	0	0	0	0	0	0	0	0	0	772	0	47.27222222	0	0	8	NA	NA	0
1683	0	0	0	0	0	0	1	0	0	1	0	531	0	46.76944444	0	0	NA	NA	NA	1
1684	0	1	0	0	0	0	0	0	0	0	0	506	0	48.91666667	0	0	10	NA	NA	1
1685	0	1	0	0	1	0	1	1	0	1	0	365	0	60.625	1	0	18	13	NA	1
1686	0	1	0	1	0	0	1	1	0	1	0	569	0	64.68611111	0	0	19	NA	NA	1
1687	0	1	0	0	0	0	0	1	0	1	0	380	0	49.09722222	1	0	7	1	NA	1
1688	0	1	0	0	0	0	0	0	0	0	0	882	0	49.52222222	0	0	15	NA	NA	1
1689	0	0	0	0	0	0	1	0	1	0	1	748	0	35.27777778	0	0	NA	NA	NA	1
1690	0	1	0	0	1	0	0	0	0	0	0	565	0	52.89722222	0	0	18	NA	NA	0
1691	0	0	0	0	0	1	1	1	1	1	0	779	0	69.36944444	0	0	NA	NA	NA	0
1692	0	0	0	0	0	0	0	0	0	0	0	739	0	27.46666667	0	0	NA	NA	NA	1
1693	0	0	0	0	0	0	0	0	0	0	0	855	0	46.57777778	0	0	NA	NA	NA	1
1694	0	1	0	0	0	0	0	1	0	0	0	795	0	81.54166667	0	0	12	NA	NA	1
1695	0	1	0	0	0	0	0	0	0	0	0	823	0	58.70833333	0	0	6	NA	NA	0
1696	0	0	0	0	0	0	0	0	0	0	0	986	0	26.35833333	0	0	NA	NA	NA	0
1697	0	1	0	0	0	0	0	0	0	0	0	753	0	42.61111111	0	0	5	NA	NA	1
1698	0	0	0	0	0	0	0	1	0	0	0	559	0	78.13055556	0	0	NA	NA	NA	1
1699	0	1	0	0	0	0	0	0	0	0	0	753	0	64.85	0	0	17	NA	NA	0
1700	0	0	0	0	0	0	0	0	0	0	0	757	0	35.75555556	0	0	NA	NA	NA	1
1701	0	1	0	0	0	0	0	0	0	0	0	551	0	61.81944444	0	0	5	NA	NA	0
1702	0	1	0	0	0	0	0	1	0	1	0	745	0	58.13611111	0	0	15	NA	NA	0
1703	0	0	0	0	1	1	0	1	0	0	0	518	0	55.8	0	0	NA	NA	NA	1
1704	0	0	0	0	0	0	0	0	0	0	0	751	0	43.27222222	0	0	NA	NA	NA	1
1705	0	1	0	0	1	0	0	0	0	0	0	385	0	64.93055556	0	0	5	NA	NA	0
1706	0	1	0	0	0	0	1	0	0	0	1	33	1	69.35555556	0	0	9	NA	NA	1
1707	0	1	0	0	0	0	1	1	0	1	0	377	0	43.13055556	1	0	16	6	NA	1
1708	0	1	0	0	0	0	1	0	0	1	0	474	0	19.37777778	0	0	2	NA	NA	0
1709	0	1	0	0	1	0	0	1	1	0	0	382	0	80.01944444	0	0	4	NA	NA	0
1710	0	0	0	0	0	1	0	0	0	0	0	406	0	29.53333333	0	0	NA	NA	NA	1
1711	0	0	0	0	0	0	0	1	0	1	0	578	0	30.44444444	0	0	NA	NA	NA	0
1712	0	0	0	0	0	0	0	0	0	0	0	872	0	29.61111111	0	0	NA	NA	NA	1
1713	0	1	0	0	0	0	0	0	0	0	0	687	0	33.90555556	1	0	21	5	NA	1
1714	0	0	0	0	0	0	1	1	1	1	0	680	0	66.38055556	0	0	NA	NA	NA	0
1715	0	0	0	1	0	0	0	0	0	0	0	707	0	24.4	0	0	NA	NA	NA	0
1716	0	1	0	1	1	0	1	1	1	1	0	545	0	73.43055556	0	0	2	NA	NA	0
1717	0	1	0	1	0	0	0	1	0	0	0	18	1	83.43888889	1	1	20	19	9	1
1718	0	0	0	0	0	0	0	0	0	0	0	966	0	50.62777778	0	0	NA	NA	NA	0
1719	0	1	0	0	1	0	0	0	0	1	0	383	0	59.28055556	1	0	18	1	NA	1
1720	0	0	0	0	0	0	0	0	0	0	0	733	0	40.48333333	0	0	NA	NA	NA	1
1721	0	0	0	0	0	0	0	1	0	0	0	538	0	40.29722222	0	0	NA	NA	NA	0
1722	0	1	0	0	0	0	0	0	0	0	0	736	0	62.11944444	0	0	5	NA	NA	0
1723	0	0	0	0	0	0	0	0	0	0	0	552	0	65.36666667	0	0	NA	NA	NA	0
1724	0	1	0	0	0	0	0	0	0	0	0	524	0	48.20277778	1	0	20	1	NA	1
1725	0	0	0	0	0	0	0	0	0	0	0	632	0	37.08888889	0	0	NA	NA	NA	0
1726	0	1	0	1	1	0	0	1	0	1	0	688	0	73.65833333	0	0	8	NA	NA	0
1727	0	1	0	0	1	1	0	1	0	1	0	583	0	51.67222222	1	0	15	11	NA	1
1728	0	1	0	1	0	0	1	1	1	1	0	343	1	64.65277778	1	0	22	4	NA	0
1729	0	0	0	0	0	0	0	1	0	0	1	694	0	60.11388889	0	0	NA	NA	NA	1
1730	0	1	0	0	0	0	0	0	0	0	0	377	0	44.08611111	0	0	9	NA	NA	0
1731	0	0	0	0	0	0	0	0	0	0	0	515	0	27.15833333	0	0	NA	NA	NA	1
1732	0	0	0	0	0	0	0	1	1	1	1	776	0	74.90277778	0	0	NA	NA	NA	0
1733	0	0	0	0	0	0	0	1	0	1	0	395	0	52.225	0	0	NA	NA	NA	1
1734	0	0	0	1	0	0	0	0	0	0	0	637	0	46.48888889	0	0	NA	NA	NA	1
1735	0	1	0	0	0	1	0	0	0	1	0	754	0	65.875	0	0	8	NA	NA	1
1736	0	0	0	1	0	0	1	0	1	0	0	525	0	86.43611111	0	0	NA	NA	NA	0
1737	0	0	0	0	1	0	0	0	0	0	0	676	0	42.425	0	0	NA	NA	NA	1
1738	0	0	0	0	0	0	0	0	0	0	0	590	0	60.70833333	0	0	NA	NA	NA	0
1739	0	1	0	1	0	0	1	1	0	0	0	831	0	59.7	0	0	17	NA	NA	0
1740	0	1	0	0	0	1	0	0	0	0	0	363	0	28.24722222	1	0	15	11	NA	0
1741	0	0	0	0	0	0	0	0	0	0	0	592	0	67.45833333	0	0	NA	NA	NA	0
1742	0	1	0	0	0	0	0	0	1	1	0	388	0	36.23055556	0	0	14	NA	NA	1
1743	0	0	0	0	0	0	0	0	0	0	1	711	0	51.27777778	0	0	NA	NA	NA	0
1744	0	1	0	0	0	0	0	0	0	0	0	757	0	38.75555556	0	0	13	NA	NA	1
1745	0	0	0	0	0	0	0	0	0	0	0	386	0	37.07777778	0	0	NA	NA	NA	0
1746	0	0	0	0	0	0	0	1	0	0	0	518	0	44.90833333	0	0	NA	NA	NA	0
1747	0	0	0	0	0	0	0	0	1	0	0	558	0	53.96944444	0	0	NA	NA	NA	1
1748	0	1	0	0	0	0	0	1	0	1	0	379	0	46.01666667	1	0	11	1	NA	1
1749	0	0	0	0	0	0	0	0	0	0	0	533	0	40.25555556	0	0	NA	NA	NA	0
1750	0	1	0	0	0	1	0	1	0	1	0	798	0	60.70833333	0	0	6	NA	NA	1
1751	0	1	0	1	0	0	0	0	0	0	0	610	0	60.89722222	0	0	15	NA	NA	0
1752	0	0	0	0	0	0	0	0	0	0	0	535	0	39.66944444	0	0	NA	NA	NA	1
1753	0	0	0	0	0	0	0	0	0	0	0	636	0	82.28055556	0	0	NA	NA	NA	0
1754	0	0	0	0	0	0	0	1	0	1	0	745	0	63.15	0	0	NA	NA	NA	1
1755	0	0	0	1	0	0	1	1	1	1	0	280	1	79.59722222	0	0	NA	NA	NA	0
1756	0	0	0	0	0	0	0	0	0	1	0	400	0	39.91944444	0	0	NA	NA	NA	0
1757	0	1	0	0	0	0	0	0	0	0	0	797	0	52.475	0	0	9	NA	NA	1
1758	0	1	0	0	0	0	0	0	0	0	0	404	0	30.38055556	0	0	7	NA	NA	1
1759	0	0	0	1	0	0	1	1	1	1	1	673	0	77.43055556	0	0	NA	NA	NA	1
1760	0	0	0	0	0	0	0	0	0	0	0	549	0	22.33055556	0	0	NA	NA	NA	0
1761	0	0	0	0	0	0	0	1	0	1	0	777	0	75.28333333	0	0	NA	NA	NA	0
1762	0	1	0	0	0	0	0	0	1	0	0	363	0	60.825	0	0	5	NA	NA	0
1763	0	0	0	0	0	0	0	0	0	0	0	393	0	83.64166667	0	0	NA	NA	NA	1
1764	0	1	0	0	0	0	1	1	0	0	0	746	0	76.48611111	0	0	10	NA	NA	0
1765	0	0	0	0	0	0	0	0	0	1	0	770	0	27.54722222	0	0	NA	NA	NA	0
1766	0	1	0	1	0	0	0	1	1	1	0	517	0	84.12222222	0	0	18	NA	NA	1
1767	0	1	0	0	0	0	0	0	0	0	0	762	0	50.24444444	0	0	1	NA	NA	0
1768	0	1	0	0	1	0	0	1	0	1	0	900	0	63.67777778	0	0	12	NA	NA	0
1769	0	0	0	0	1	0	0	0	0	0	0	601	0	52.70555556	0	0	NA	NA	NA	0
1770	0	0	0	0	0	0	0	0	0	0	0	534	0	57.08333333	0	0	NA	NA	NA	0
1771	0	1	0	0	1	0	1	1	0	1	0	620	0	78.75	0	0	4	NA	NA	1
1772	0	0	0	0	0	0	1	1	0	1	0	531	0	75.12222222	0	0	NA	NA	NA	0
1773	0	1	0	0	0	0	1	1	0	0	0	391	0	86.88888889	0	0	6	NA	NA	1
1774	0	0	0	0	0	0	0	0	0	0	0	561	0	41.40277778	0	0	NA	NA	NA	1
1775	0	1	0	0	0	0	0	1	0	1	0	387	0	53.81388889	0	0	7	NA	NA	0
1776	0	0	0	0	0	0	0	0	0	0	0	887	0	27.16666667	0	0	NA	NA	NA	0
1777	0	1	0	0	0	0	0	1	0	1	0	681	0	51.35277778	0	0	11	NA	NA	0
1778	0	0	0	0	0	0	0	0	0	0	0	511	0	25.66111111	0	0	NA	NA	NA	0
1779	0	0	0	0	1	0	1	0	0	0	0	870	0	65.02222222	0	0	NA	NA	NA	1
1780	0	1	0	0	0	0	0	1	0	1	0	68	1	83.78888889	1	0	47	23	NA	0
1781	0	1	0	0	0	0	0	1	0	0	0	522	0	75.12777778	0	0	11	NA	NA	1
1782	0	0	0	0	0	1	0	0	0	0	0	513	0	34.93055556	0	0	NA	NA	NA	0
1783	0	1	0	0	0	0	0	0	0	1	0	394	0	55.29444444	0	0	12	NA	NA	0
1784	0	1	0	0	0	0	0	0	0	0	0	397	0	56.23333333	0	0	14	NA	NA	0
1785	0	1	0	0	0	0	0	0	1	0	0	33	1	63.99444444	1	1	32	27	27	1
1786	0	1	0	0	0	0	0	1	0	1	0	385	0	71.76944444	0	0	7	NA	NA	1
1787	0	1	0	0	1	0	1	1	0	1	0	643	0	56.93611111	0	0	9	NA	NA	0
1788	0	0	0	0	0	0	0	0	0	0	0	541	0	30.63888889	0	0	NA	NA	NA	1
1789	0	1	0	0	0	0	0	0	0	1	0	907	0	65.325	0	0	17	NA	NA	1
1790	0	1	0	0	0	0	0	1	0	1	0	892	0	64.30277778	0	0	7	NA	NA	0
1791	0	1	0	0	1	0	0	1	0	0	0	388	0	55.25	1	0	9	2	NA	1
1792	0	0	0	0	0	1	0	0	0	0	0	560	0	32.225	0	0	NA	NA	NA	0
1793	0	0	0	0	0	0	0	0	0	0	0	763	0	58.875	0	0	NA	NA	NA	0
1794	0	1	0	0	0	0	0	0	0	0	0	377	0	50.29722222	0	0	8	NA	NA	0
1795	0	1	0	0	0	0	0	0	1	0	0	372	0	50.80555556	0	0	13	NA	NA	1
1796	0	1	0	0	0	0	0	1	0	0	0	375	0	82.06111111	0	0	2	NA	NA	0
1797	0	0	0	0	0	0	0	0	0	0	0	546	0	28.61388889	0	0	NA	NA	NA	1
1798	0	1	0	0	0	0	0	1	1	1	0	376	0	61.79444444	0	0	9	NA	NA	0
1799	0	0	0	0	0	0	0	0	0	0	0	688	0	20.53055556	0	0	NA	NA	NA	0
1800	0	0	0	0	0	0	0	0	0	0	0	549	0	32.40555556	0	0	NA	NA	NA	0
1801	0	0	0	0	0	0	0	0	0	0	0	755	0	34.94722222	0	0	NA	NA	NA	1
1802	0	1	0	0	0	0	0	0	0	0	0	641	0	37.53055556	0	0	5	NA	NA	0
1803	0	1	0	1	0	0	0	0	0	1	1	250	1	42.62777778	0	0	13	NA	NA	1
1804	0	1	0	0	0	0	0	0	0	0	0	533	0	37.60277778	0	0	7	NA	NA	0
1805	0	0	0	0	0	0	0	0	0	0	0	518	0	42.69444444	0	0	NA	NA	NA	1
1806	0	0	0	0	0	0	0	0	0	0	0	464	0	46.61388889	0	0	NA	NA	NA	1
1807	0	0	0	0	0	0	0	0	0	0	0	792	0	53.99166667	0	0	NA	NA	NA	0
1808	0	0	0	0	0	0	1	0	0	1	1	816	0	83.64444444	0	0	NA	NA	NA	0
1809	0	0	0	0	0	0	0	0	0	0	0	630	0	25.28611111	0	0	NA	NA	NA	1
1810	0	0	0	0	1	0	0	1	1	1	0	603	0	63.86944444	0	0	NA	NA	NA	0
1811	0	0	0	0	0	1	0	1	0	1	0	686	0	58.78055556	0	0	NA	NA	NA	1
1812	0	1	0	0	0	0	0	1	0	0	0	550	0	50.90277778	0	0	4	NA	NA	1
1813	0	1	0	0	1	0	0	1	0	0	0	40	1	85.72222222	1	1	41	37	22	0
1814	0	1	0	1	0	0	1	1	1	0	0	18	1	83.39444444	1	1	21	21	11	0
1815	0	0	0	0	0	0	0	0	1	0	0	602	0	46.62777778	0	0	NA	NA	NA	0
1816	0	0	0	0	0	0	0	0	0	0	0	730	0	44.98055556	0	0	NA	NA	NA	1
1817	0	1	0	0	0	0	0	1	0	0	0	547	0	64.01666667	0	0	11	NA	NA	1
1818	0	0	0	0	1	0	1	0	0	0	1	563	0	41.675	0	0	NA	NA	NA	0
1819	0	0	0	0	0	0	0	1	0	1	0	666	0	85.86944444	0	0	NA	NA	NA	0
1820	0	1	0	0	0	0	1	1	0	0	0	652	0	60.98333333	0	0	14	NA	NA	0
1821	0	1	0	0	0	0	0	0	0	0	0	731	0	85.82777778	0	0	6	NA	NA	0
1822	0	1	0	0	0	0	0	0	0	0	0	613	0	49.64444444	0	0	13	NA	NA	0
1823	0	0	0	1	0	0	0	1	1	1	0	524	0	61.51388889	0	0	NA	NA	NA	1
1824	0	1	0	0	0	0	0	0	0	0	0	743	0	24.15277778	0	0	5	NA	NA	0
1825	0	0	0	0	0	0	0	0	0	0	0	747	0	39.11944444	0	0	NA	NA	NA	0
1826	0	1	0	0	1	0	0	0	0	1	0	622	0	59.34166667	0	0	10	NA	NA	0
1827	0	0	0	1	0	0	1	1	0	0	1	526	0	45.23333333	0	0	NA	NA	NA	1
1828	0	0	0	0	0	0	0	0	0	0	0	579	0	56.74166667	0	0	NA	NA	NA	0
1829	0	1	0	0	0	0	0	0	0	0	0	389	0	42.33888889	0	0	2	NA	NA	0
1830	0	1	0	1	0	0	0	1	1	1	0	430	0	44.275	0	0	9	NA	NA	1
1831	0	0	0	0	0	0	0	1	0	0	0	567	0	37.41666667	0	0	NA	NA	NA	1
1832	0	0	0	0	0	0	0	0	0	0	0	523	0	46.52222222	0	0	NA	NA	NA	1
1833	0	0	0	0	0	0	0	0	0	1	0	373	0	38.76666667	0	0	NA	NA	NA	1
1834	0	0	0	0	0	0	0	0	0	0	0	546	0	30	0	0	NA	NA	NA	0
1835	0	0	0	0	0	0	0	0	0	0	0	397	0	29.75277778	0	0	NA	NA	NA	0
1836	0	0	0	1	0	0	0	1	0	0	1	560	0	58.72777778	0	0	NA	NA	NA	1
1837	0	0	0	0	1	0	0	0	0	0	0	373	0	40.76944444	0	0	NA	NA	NA	0
1838	0	1	0	0	0	0	0	0	0	0	0	560	0	60.70555556	0	0	5	NA	NA	1
1839	0	1	0	0	0	0	0	0	0	1	0	539	0	58.28333333	0	0	17	NA	NA	1
1840	0	1	0	0	0	0	0	0	0	1	0	752	0	60.26944444	0	0	8	NA	NA	0
1841	0	0	0	1	0	0	0	1	0	0	0	562	0	24.51111111	0	0	NA	NA	NA	0
1842	0	1	0	1	0	0	0	1	0	1	0	740	0	82.79444444	0	0	21	NA	NA	1
1843	0	1	0	0	0	0	0	1	0	1	0	665	1	71.90277778	0	0	13	NA	NA	0
1844	0	1	0	0	0	1	0	0	0	0	0	379	0	58.91388889	0	0	2	NA	NA	1
1845	0	0	0	0	0	0	0	0	0	0	0	574	0	20.73611111	0	0	NA	NA	NA	1
1846	0	1	0	0	0	0	0	0	0	0	0	395	0	57.74444444	0	0	13	NA	NA	0
1847	0	1	0	0	0	0	1	0	0	0	0	530	0	71.65277778	0	0	14	NA	NA	0
1848	0	0	0	0	0	0	1	0	0	0	0	520	0	26.96111111	0	0	NA	NA	NA	1
1849	0	1	0	0	1	1	0	0	0	1	1	842	0	51.43611111	0	0	8	NA	NA	0
1850	0	0	0	0	0	0	0	0	0	0	0	645	0	45.20555556	0	0	NA	NA	NA	1
1851	0	1	0	0	0	0	0	1	0	0	0	384	0	46.84444444	0	0	7	NA	NA	1
1852	0	1	0	0	0	0	0	0	0	0	0	401	0	47.56944444	0	0	17	NA	NA	1
1853	0	1	0	1	0	0	1	1	0	1	0	8	1	73.14166667	1	1	8	8	7	1
1854	0	1	0	0	0	0	0	1	0	1	0	492	0	81.89722222	0	0	14	NA	NA	0
1855	0	1	0	0	0	0	0	0	0	0	0	542	0	24.84166667	0	0	5	NA	NA	0
1856	0	0	0	0	0	0	0	0	0	0	0	378	0	49.46944444	0	0	NA	NA	NA	1
1857	0	0	0	0	0	0	0	0	0	0	0	370	0	32.58055556	0	0	NA	NA	NA	1
1858	0	1	0	0	0	0	0	0	0	0	0	436	0	55.46388889	1	0	8	1	NA	1
1859	0	1	0	0	1	0	0	0	0	0	0	554	0	60.81111111	0	0	10	NA	NA	0
1860	0	0	0	1	0	0	0	1	0	1	0	673	0	64.84166667	0	0	NA	NA	NA	0
1861	0	0	0	0	0	0	0	0	0	0	0	644	0	46.47222222	0	0	NA	NA	NA	1
1862	0	1	0	1	0	0	1	1	0	1	1	34	1	74.91666667	1	1	30	23	15	0
1863	0	1	0	1	0	1	1	1	0	1	0	1001	0	70.675	1	0	30	12	NA	0
1864	0	0	0	0	1	1	1	0	0	0	0	364	0	72.04444444	0	0	NA	NA	NA	0
1865	0	1	0	0	0	1	0	1	1	0	0	914	0	59.30277778	1	0	31	20	NA	1
1866	0	0	0	0	0	0	0	0	0	0	1	826	0	57.55	0	0	NA	NA	NA	1
1867	0	1	0	0	0	0	1	1	0	0	0	657	0	53.86111111	0	0	15	NA	NA	0
1868	0	1	1	0	0	0	0	1	0	1	0	557	0	54.69444444	1	0	16	3	NA	0
1869	0	0	0	0	0	0	0	0	0	0	0	365	0	19.58888889	0	0	NA	NA	NA	1
1870	0	1	0	0	0	0	0	1	1	0	0	998	0	63.82777778	0	0	9	NA	NA	0
1871	0	1	0	0	0	0	0	1	0	1	0	386	0	63.55277778	0	0	6	NA	NA	0
1872	0	1	0	0	0	0	1	1	0	1	0	354	1	62.86111111	0	0	19	NA	NA	1
1873	0	0	0	0	0	0	0	0	0	0	0	404	0	22.03888889	0	0	NA	NA	NA	0
1874	0	0	0	0	0	0	0	0	0	1	0	781	0	25.61666667	0	0	NA	NA	NA	0
1875	0	0	0	0	0	0	0	0	0	0	0	416	0	67.01388889	0	0	NA	NA	NA	1
1876	0	0	0	0	0	0	0	0	1	0	0	377	0	21.16111111	0	0	NA	NA	NA	1
1877	0	1	0	0	0	0	0	0	0	0	0	26	1	67.23333333	1	1	27	25	25	1
1878	0	1	0	0	0	0	0	1	0	1	0	917	0	50.91944444	1	1	11	1	1	0
1879	0	0	0	0	0	0	0	0	0	1	0	540	0	40.08055556	0	0	NA	NA	NA	1
1880	0	0	0	0	0	0	0	0	0	0	0	385	0	31.26111111	0	0	NA	NA	NA	0
1881	0	0	0	0	0	0	0	0	0	0	0	373	0	22.83055556	0	0	NA	NA	NA	0
1882	0	0	0	0	0	0	0	0	0	0	0	668	0	73.84444444	0	0	NA	NA	NA	1
1883	0	0	0	0	0	0	0	0	0	0	0	513	0	34.93888889	0	0	NA	NA	NA	1
1884	0	1	0	1	0	0	0	0	0	0	0	862	0	53.02777778	0	0	6	NA	NA	1
1885	0	0	0	1	0	0	0	0	0	0	1	26	1	58.29444444	0	0	NA	NA	NA	1
1886	0	1	0	0	0	0	0	0	0	0	0	383	0	38.58333333	0	0	11	NA	NA	1
1887	0	1	0	0	0	0	0	0	0	0	0	512	0	62.68888889	0	0	9	NA	NA	1
1888	0	1	0	0	1	1	1	1	0	0	0	17	1	71.23611111	1	1	17	6	5	0
1889	0	0	0	0	0	0	0	0	0	0	0	428	0	47.13888889	0	0	NA	NA	NA	0
1890	0	0	0	1	1	0	0	1	0	0	0	556	0	59.05	0	0	NA	NA	NA	0
1891	0	1	0	0	0	0	0	1	0	0	0	584	0	49.81111111	0	0	6	NA	NA	1
1892	0	0	1	0	1	0	0	0	0	1	0	518	0	46.56666667	0	0	NA	NA	NA	1
1893	0	0	0	0	0	1	0	0	0	1	0	452	0	60.59722222	0	0	NA	NA	NA	0
1894	0	0	0	0	0	0	0	0	0	0	0	684	0	37.16111111	0	0	NA	NA	NA	1
1895	0	0	0	0	0	0	0	0	0	0	0	536	0	36.34166667	0	0	NA	NA	NA	1
1896	0	1	0	0	0	0	0	0	0	0	0	383	0	29.61111111	0	0	5	NA	NA	1
1897	0	0	0	0	0	0	1	0	0	0	0	776	0	70.81944444	0	0	NA	NA	NA	0
1898	0	1	0	0	0	0	0	1	0	1	0	768	0	72.31944444	0	0	19	NA	NA	1
1899	0	1	0	0	1	1	0	0	0	0	0	523	0	44.35	0	0	9	NA	NA	1
1900	0	0	0	0	0	0	1	0	0	0	0	525	0	55.61944444	0	0	NA	NA	NA	1
1901	0	1	0	0	0	0	0	0	0	0	0	754	0	67.56388889	0	0	7	NA	NA	0
1902	0	0	0	0	0	0	0	1	0	0	0	754	0	52.61111111	0	0	NA	NA	NA	0
1903	0	0	1	0	0	0	0	1	0	1	0	603	0	62.06944444	0	0	NA	NA	NA	0
1904	0	1	0	1	0	1	0	0	0	0	0	756	0	56.50277778	0	0	9	NA	NA	1
1905	0	0	1	0	1	0	0	1	0	1	0	533	0	58.525	0	0	NA	NA	NA	0
1906	0	0	0	0	0	0	0	1	0	0	0	748	0	50.325	0	0	NA	NA	NA	0
1907	0	1	0	0	1	0	0	1	0	0	0	16	1	78.37777778	0	0	18	NA	NA	0
1908	0	1	0	0	0	0	1	1	0	0	0	48	1	74.93333333	1	1	49	49	45	0
1909	0	0	0	0	0	0	0	0	0	0	0	801	0	40.41388889	0	0	NA	NA	NA	1
1910	0	1	0	1	0	0	0	1	0	1	0	530	0	66.875	0	0	13	NA	NA	0
1911	0	0	0	0	0	0	0	0	0	0	0	599	0	62.14722222	0	0	NA	NA	NA	0
1912	0	0	0	0	1	0	1	1	1	1	0	623	0	58.26388889	0	0	NA	NA	NA	1
1913	0	0	0	0	0	0	0	0	0	0	0	722	0	54.62777778	0	0	NA	NA	NA	0
1914	0	0	0	0	0	0	0	0	0	0	0	483	0	61.16944444	0	0	NA	NA	NA	0
1915	0	0	0	0	0	0	0	0	0	0	0	773	0	52.26111111	0	0	NA	NA	NA	1
1916	0	1	0	0	0	0	0	0	0	0	0	527	0	54.38333333	0	0	5	NA	NA	0
1917	0	0	0	0	0	0	0	0	0	0	1	504	0	85.25	0	0	NA	NA	NA	1
1918	0	0	0	0	0	0	0	0	0	0	0	698	0	77.81388889	0	0	NA	NA	NA	1
1919	0	1	0	0	1	0	0	1	0	1	0	531	0	52.71388889	0	0	5	NA	NA	0
1920	0	1	0	0	1	0	0	1	0	0	0	376	0	74.20555556	0	0	6	NA	NA	0
1921	0	1	0	0	0	0	1	1	0	0	1	44	1	69.98055556	1	1	43	40	38	0
1922	0	1	0	0	0	0	0	0	1	1	0	18	1	88.14444444	1	1	12	12	2	1
1923	0	0	0	0	0	0	0	1	0	1	0	587	0	50.75277778	0	0	NA	NA	NA	1
1924	0	0	0	0	0	0	0	0	0	0	0	659	0	48.45555556	0	0	NA	NA	NA	1
1925	0	0	0	0	0	0	0	0	0	0	0	763	0	42.06666667	0	0	NA	NA	NA	1
1926	0	1	0	1	0	0	1	1	0	1	0	783	0	87.63333333	0	0	5	NA	NA	0
1927	0	1	0	1	0	0	0	1	0	1	1	635	0	60.95833333	0	0	9	NA	NA	1
1928	0	0	0	0	0	0	0	0	0	0	0	678	0	28.475	0	0	NA	NA	NA	1
1929	0	1	0	0	0	0	0	0	0	0	0	517	0	46.50277778	1	0	10	1	NA	1
1930	0	1	0	0	1	0	0	0	0	0	0	651	0	38.18055556	0	0	5	NA	NA	0
1931	0	1	0	0	0	0	0	0	0	0	0	378	0	37.81388889	0	0	5	NA	NA	0
1932	0	1	0	0	0	0	1	0	0	0	0	262	1	84.5	0	0	9	NA	NA	0
1933	0	0	1	0	0	0	0	0	0	0	0	670	0	46.49444444	0	0	NA	NA	NA	1
1934	0	0	0	0	0	0	0	0	0	0	1	510	0	68.34166667	0	0	NA	NA	NA	1
1935	0	1	0	0	0	0	1	0	0	0	0	556	0	43.80555556	0	0	11	NA	NA	1
1936	0	1	0	0	0	0	0	1	0	1	0	31	1	87.16666667	1	1	24	22	4	0
1937	0	0	0	1	0	0	1	1	1	1	1	557	0	63.63333333	0	0	NA	NA	NA	0
1938	0	1	0	0	0	0	0	1	0	1	1	141	1	67.18333333	1	0	54	10	NA	1
1939	0	1	1	0	0	0	0	0	0	0	0	369	0	47.84166667	0	0	19	NA	NA	1
1940	0	0	0	0	0	0	0	0	0	0	0	518	0	47.37777778	0	0	NA	NA	NA	1
1941	0	1	0	0	0	0	0	1	0	0	0	27	1	72.80555556	1	1	27	23	23	0
1942	0	1	0	1	1	0	1	1	0	1	0	372	0	60.65277778	0	0	23	NA	NA	0
1943	0	1	0	0	1	0	1	1	0	1	0	654	0	55.94444444	1	0	7	1	NA	1
1944	0	1	0	0	0	0	0	0	1	0	0	753	0	35.39444444	0	0	10	NA	NA	0
1945	0	0	0	0	0	0	0	0	0	0	0	616	0	37.13333333	0	0	NA	NA	NA	1
1946	0	0	0	0	0	1	0	0	0	0	0	528	0	54.07777778	0	0	NA	NA	NA	1
1947	0	1	0	0	0	0	0	0	0	0	0	382	0	51.94722222	0	0	9	NA	NA	1
1948	0	1	0	0	0	0	0	0	0	0	0	397	0	45.82777778	0	0	4	NA	NA	1
1949	0	1	0	0	0	0	0	0	0	0	0	384	0	55.96111111	0	0	11	NA	NA	1
1950	0	1	0	0	0	0	0	0	0	1	0	759	0	57.44166667	0	0	8	NA	NA	1
1951	0	1	0	0	1	0	0	1	0	1	0	12	1	78.76388889	1	1	15	8	8	1
1952	0	0	0	0	0	0	0	1	0	1	0	660	0	46.93333333	0	0	NA	NA	NA	1
1953	0	0	0	0	0	0	0	0	0	0	0	640	0	46.21111111	0	0	NA	NA	NA	1
1954	0	1	0	0	0	0	0	0	0	0	0	754	0	60.25277778	0	0	13	NA	NA	0
1955	0	1	0	0	0	0	0	0	0	0	0	746	0	70.28611111	0	0	13	NA	NA	1
1956	0	0	0	0	0	0	1	0	0	0	0	788	0	65.84722222	0	0	NA	NA	NA	0
1957	0	1	0	0	0	0	0	1	1	1	0	513	0	61.79166667	1	0	53	48	NA	1
1958	0	1	0	0	0	0	0	0	0	0	0	393	0	68.45555556	0	0	11	NA	NA	1
1959	0	0	0	0	0	0	0	0	0	0	0	823	0	41.51944444	0	0	NA	NA	NA	0
1960	0	1	0	0	0	0	0	0	0	0	0	580	0	51.07222222	0	0	7	NA	NA	1
1961	0	1	0	0	0	0	1	1	0	1	0	383	0	46.94444444	0	0	7	NA	NA	0
1962	0	0	0	0	0	0	0	0	0	0	1	397	0	47.84166667	0	0	NA	NA	NA	0
1963	0	0	0	0	1	1	0	1	0	0	0	478	0	60.06944444	0	0	NA	NA	NA	0
1964	0	1	0	0	0	0	0	1	0	1	0	553	0	72.48055556	0	0	10	NA	NA	0
1965	0	0	0	1	0	0	1	0	1	0	0	518	0	51.33055556	0	0	NA	NA	NA	1
1966	0	0	0	0	0	0	0	0	0	0	0	393	0	51.63333333	0	0	NA	NA	NA	1
1967	0	1	0	0	0	0	0	0	0	0	1	550	0	42.82222222	0	0	11	NA	NA	0
1968	0	1	0	0	0	0	1	0	1	0	0	806	0	53.11388889	0	0	8	NA	NA	1
1969	0	0	0	0	0	0	0	0	0	1	0	615	0	29.65555556	0	0	NA	NA	NA	0
1970	0	0	0	0	0	0	0	0	0	0	0	629	0	43.34166667	0	0	NA	NA	NA	1
1971	0	1	0	0	1	0	0	0	1	0	0	511	0	47.99722222	0	0	13	NA	NA	1
1972	0	0	0	0	0	0	0	1	0	1	0	390	0	67.40277778	0	0	NA	NA	NA	0
1973	0	0	0	0	0	0	0	0	0	0	0	417	0	30.68055556	0	0	NA	NA	NA	1
1974	0	1	0	0	0	0	1	1	0	1	0	5	1	74.53333333	0	0	5	NA	NA	0
1975	0	1	0	0	0	0	0	0	0	1	0	393	0	56.93333333	0	0	6	NA	NA	1
1976	0	1	0	0	0	0	0	0	0	0	1	579	0	74.83333333	0	0	15	NA	NA	0
1977	0	0	0	1	0	0	0	0	0	0	0	540	0	70.09722222	0	0	NA	NA	NA	0
1978	0	1	0	0	0	0	1	1	0	1	0	764	0	58.46111111	0	0	14	NA	NA	1
1979	0	0	0	0	0	0	1	0	0	0	0	641	0	62.32222222	0	0	NA	NA	NA	1
1980	0	0	0	0	0	0	0	0	0	0	0	391	0	35.57777778	0	0	NA	NA	NA	1
1981	0	0	0	0	0	0	0	1	0	1	0	532	0	60.61666667	0	0	NA	NA	NA	0
1982	0	1	0	0	0	0	0	0	0	0	0	456	0	56.38888889	0	0	19	NA	NA	1
1983	0	1	0	0	1	0	0	0	0	0	1	14	1	74.86388889	1	1	15	12	8	1
1984	0	1	0	0	0	0	0	1	0	0	0	547	0	59.38888889	0	0	11	NA	NA	0
1985	0	1	0	0	0	0	0	1	0	1	0	9	1	61.25277778	1	1	10	7	5	0
1986	0	1	0	0	0	0	0	1	1	0	1	25	1	57.69444444	1	1	23	16	2	1
1987	0	1	0	0	0	0	0	1	0	1	0	383	0	71.22222222	0	0	15	NA	NA	0
1988	0	1	0	0	0	0	0	1	0	0	0	402	0	69.23055556	1	0	22	11	NA	0
1989	0	0	0	0	0	0	0	0	0	1	0	608	0	30.83055556	0	0	NA	NA	NA	1
1990	0	0	0	0	0	1	0	0	0	0	0	890	0	45.54166667	0	0	NA	NA	NA	1
1991	0	1	0	0	0	0	0	0	0	0	0	412	0	42.45	1	0	18	5	NA	1
1992	0	0	0	0	0	0	0	0	0	0	0	844	0	27.35	0	0	NA	NA	NA	1
1993	0	0	0	0	0	0	0	0	0	1	1	770	0	55.91944444	0	0	NA	NA	NA	0
1994	0	0	0	1	1	0	0	1	0	1	0	667	0	48.87777778	0	0	NA	NA	NA	1
1995	0	1	0	0	1	0	0	0	0	0	0	15	1	66.37222222	1	1	8	3	1	1
1996	0	0	0	0	0	0	0	0	0	0	0	697	0	27.83333333	0	0	NA	NA	NA	0
1997	0	1	0	0	0	0	0	0	0	0	0	390	0	48.675	0	0	10	NA	NA	1
1998	0	1	0	0	0	0	1	0	0	0	0	636	0	52.37222222	0	0	8	NA	NA	0
1999	0	0	0	0	0	0	0	0	0	0	0	640	0	93.25833333	0	0	NA	NA	NA	1
[truncated: 12,976 more rows]
