# Supplementary material for: One-year all-cause mortality and comorbidity predictors in 14,975 adults with PCR-confirmed COVID-19: a retrospective Turkish cohort study
Source: PeerJ. 2026 Apr 20;14:e21206. doi: 10.7717/peerj.21206 (PMC13105189; doi:10.7717/peerj.21206)
Supplement: Supplemental Information 2 [file peerj-14-21206-s002.txt]

smoking
0: no
1: yes
hospitalized
0: no
1: yes
obesity
0: no
1: yes
ckd
0: no
1: yes
chronic_lung_disease
0: no
1: yes
liver
0: no
1: yes
ihd
0: no
1: yes
ht
0: no
1: yes
hf
0: no
1: yes
dm
0: no
1: yes
cancer
0: no
1: yes
deceased
0: no
1: yes
icu
0: no
1: yes
entubation
0: no
1: yes
gender
0: female
1: male
